# Supplementary material for: Short versus long cephalomedullary nails for intertrochanteric femur fractures: A meta-analysis of randomized controlled trials
Source: PLoS One. 2025 May 5;20(5):e0319758. doi: 10.1371/journal.pone.0319758 (PMC12052151; doi:10.1371/journal.pone.0319758)
Supplement: S1 Raw data — (XLSX) [file pone.0319758.s002.xlsx]

## Sheet: Sheet1
				peri-implant fracture				mortality within 1 year				tip-apex distance						duration of surgery						intraoperative blood loss						Overall complication rates				reoperation rates				lenths of hospital stays						functional outcome(Harris hip score)
序号	author	year	Number of patients	tevent	tn	cevent	cn	tevent	tn	cevent	cn	tmean	tsd	ttotal	cmean	csd	ctotal	tmean	tsd	ttotal	cmean	csd	ctotal	tmean	tsd	ttotal	cmean	csd	ctotal	tevent	tnoevent	cevent	cnoevent	tevent	tnoevent	cevent	cnoevent	tmean	tsd	ttotal	cmean	csd	ctotal	tmean	tsd	ttotal	cmean	csd	ctotal
1	Dragosloveanu et al.	2022	53	0	26	1	27					18.1	1.53	26	17.8	1.69	27	53.11	8.36	26	81.38	12.01	27	75.4	14.8	26	210	12.1	27	2	26	2	27	2	26	2	27	8.5	0.88	26	9.07	1.32	27	88.53	3.32	26	87.29	3.43	27
2	Garín et al.	2022	157					11	90	15	67	17.37	9.79	90	16.19	6.2	67	50.9	22.7	90	66.9	26.1	67		.					28	90	20	67	1	90	1	67	7.5	4.1	90	7.1	3.6	67
3	Galanopoulos et al.	2018	50	1	25	0	25											41	7.75	25	54	8.75	25							1	25	1	25	1	25	1	25
4	Okcu et al.	2013	33					3	15	3	18	22	5.2	15	24	6.5	18	52.6	7.75	15	71.8	9.25	18							1	15	2	18	0	15	2	18	5.4	2.25	15	4.9	1.75	18	74	6.75	15	79	8.25	18
5	Sahu et al.	2020	87	0	45	2	42	0	45	0	42							48.7	13.7	45	78.8	24.7	42	124.5	107.4	45	226.5	185.8	42					1	45	4	42	10.2	5.1	45	12.3	4.8	42	44.43	3.82	45	39.42	4.11	42
6	Sellan et al.	2019	110	5	71	1	39	11	71	5	39							60	22.5	71	73	43.25	39
7	Shannon et al.	2019	168	2	80	2	88					18.3	0.55	80	18.8	0.5	88	51	1.75	80	80	3.25	88	70	4.5	80	207	11	88	12	80	12	88	5	80	8	88							76	2.96	80	71	4.44	88
