# Supplementary material for: Short versus long cephalomedullary nails for intertrochanteric femur fractures: A meta-analysis of randomized controlled trials
Source: PLoS One. 2025 May 5;20(5):e0319758. doi: 10.1371/journal.pone.0319758 (PMC12052151; doi:10.1371/journal.pone.0319758)
Supplement: S2 File — (XLSX) [file pone.0319758.s004.xlsx]

## Sheet: Sheet1
ID	Study	Included？	Reasons for exclusion
1	Shannon SF, Yuan BJ, Cross WW, Barlow JD, Torchia ME, Holte PK, et al. Short Versus Long Cephalomedullary Nails for Pertrochanteric Hip Fractures: A Randomized Prospective Study. Journal of Orthopaedic Trauma. 2019;33(10):480-6. doi: 10.1097/BOT.0000000000001553.	Yes
2	Sellan M, Bryant D, Tieszer C, Papp S, Lawendy A, Liew A, et al. Short Versus Long InterTAN Fixation for Geriatric Intertrochanteric Hip Fractures: A Multicentre Head-to-Head Comparison. J Orthop Trauma. 2019;33(4):169-74. doi: 10.1097/bot.0000000000001409.	Yes
3	Sahu SK, Pandey A. Short proximal femoral nail A2 vs. long proximal femoral nail A2 for the management of intertrochanteric fractures in elderly. Eur J Mol Clin Med. 2020;7:1144-9.	Yes
4	Okcu G, Ozkayin N, Okta C, Topcu I, Aktuglu K. Which implant is better for treating reverse obliquity fractures of the proximal femur: a standard or long nail? Clin Orthop Relat Res. 2013;471(9):2768-75. doi: 10.1007/s11999-013-2948-0.	Yes
5	Martí-Garín D, Fillat-Gomà F, Marcano-Fernández FA, Balaguer-Castro M, Murias Álvarez J, Pellejero R, et al. Complications of standard versus long cephalomedullary nails in the treatment of unstable extracapsular proximal femoral fractures: A randomized controlled trial. Injury. 2023;54(2):661-8. doi: 10.1016/j.injury.2022.11.037.	Yes
6	Galanopoulos IP, Mavrogenis AF, Megaloikonomos PD, Vottis CT, Mitsiokapa E, Koulouvaris P, et al. Similar function and complications for patients with short versus long hip nailing for unstable pertrochanteric fractures. Sicot j. 2018;4:23. doi: 10.1051/sicotj/2018023.	Yes
7	Dragosloveanu S, Dragosloveanu CDM, Cotor DC, Stoica CI. Short vs. long intramedullary nail systems in trochanteric fractures: A randomized prospective single center study. Experimental and Therapeutic Medicine. 2022;23(1). doi: 10.3892/etm.2021.11029.	Yes
8	Yue M, Yang D. Comparison of effectiveness of long and short proximal femoral nail anti-rotation in treatment of type A2.3 intertrochanteric fracture of femur. Zhongguo xiu fu chong jian wai ke za zhi = Zhongguo xiufu chongjian waike zazhi = Chinese journal of reparative and reconstructive surgery. 2024;38(6):703-9. doi: 10.7507/1002-1892.202401114.	No	Not in English
9	Womble TN, Kirk A, Boyle M, Comadoll SM, Su L, Srinath A, et al. Comparison of Short, Intermediate, and Long Cephalomedullary Nail Length Outcomes in Elderly Intertrochanteric Femur Fractures. Journal of the American Academy of Orthopaedic Surgeons Global research & reviews. 2022;6(3). doi: 10.5435/JAAOSGlobal-D-21-00322.	No	Not randomized controlled trials
10	Tan GKY, Chong CS, Bin Abd Razak HR. Clinical outcomes following long versus short cephalomedullary devices for fixation of extracapsular hip fractures: a systematic review and meta-analysis. Sci Rep. 2021;11(1):23997. doi: 10.1038/s41598-021-03210-1.	No	Case report, abstract, letter, review or meta-analysis
11	Jianglin Y, Yifan T, Zhongqiu D, Xiaoyang Q, Hongfei S, Jin X, et al. AO/OTA 31⁃A3 intertrochanteric fracture intramedullary nail therapy: comparison of the efficacy of long and short nails. Chinese Journal of Orthopaedics. 2024;44(3):161-8. doi: 10.3760/cma.j.cn121113-20230925-00199.	No	Not in English
12	Zhu Z, Yang Y, Li L, Zhu SJ, Zhang L. A probabilistic approach for assessing the mechanical performance of intertrochanteric fracture stabilized with proximal femoral nail antirotation. PLoS One. 2024;19(4):e0299996. doi: 10.1371/journal.pone.0299996.	No	Clearly irrelevant titles and abstracts
13	Zhu C, Ji Z, Zhu J, Xu H, Li S, Liu C, et al. Perioperative Administration of Tranexamic Acid and Low Molecular Weight Heparin for Enhanced Blood Management in Intertrochanteric Fractures: A Randomized Controlled Study. Medical science monitor : international medical journal of experimental and clinical research. 2024;30:e944063. doi: 10.12659/MSM.944063.	No	Not randomized controlled trials
14	Zhou XY, Jia JJ, Lian K. Structural characteristics, biomechanics and clinical significance of calcar femorale: A review. Medicine. 2024;103(21). doi: 10.1097/md.0000000000038323.	No	Case report, abstract, letter, review or meta-analysis
15	Zhou X, Chen T, Jiang YL, Chen DB, Tian ZY. Comparison of the clinical outcomes between proximal femoral nail anti-rotation with cement enhancement and hemiarthroplasty among elderly osteoporotic patients with intertrochanteric fracture. BMC Musculoskelet Disord. 2024;25(1):290. doi: 10.1186/s12891-024-07414-0.	No	Not randomized controlled trials
16	Zhao Y, Wu F, Li H, Wan SY, He J, Zhu BR, et al. Prolonging use of tranexamic acid is helpful to reduce perioperative hidden blood loss in senile patients with intertrochanteric fractures. Chinese Journal of Tissue Engineering Research. 2024;28(36):5858-64. doi: 10.12307/2024.689.	No	Not in English
17	Zhao Y, Wang H, Liu Y, Shan L, Zhou J. Augmentation of intramedullary nail in unstable intertrochanteric fractures with plate or cable. Front Surg. 2024;11:1293049. doi: 10.3389/fsurg.2024.1293049.	No	Clearly irrelevant titles and abstracts
18	Zhang Y, Zhao E, Zhu J, Wu D, Fu Y, Zhang X, et al. Finite element analysis of the effect of residual lateral wall volume on postoperative stability in intertrochanteric fractures. Journal of orthopaedic surgery and research. 2024;19(1):82. doi: 10.1186/s13018-023-04501-1.	No	Clearly irrelevant titles and abstracts
19	Zhang Y, Fu Y, Wu D. Research progress on weak state of lateral wall in intertrochanteric fractures. Zhongguo xiu fu chong jian wai ke za zhi = Zhongguo xiufu chongjian waike zazhi = Chinese journal of reparative and reconstructive surgery. 2024;38(3):363-7. doi: 10.7507/1002-1892.202401005.	No	Clearly irrelevant titles and abstracts
20	Zhang J, Wei Y, Li GD, Wang J, Yu BQ. Biomechanical comparison of an intramedullary nail combined with a reconstruction plate combination versus a single intramedullary nail in unstable intertrochanteric fractures with lateral femoral wall fracture: A finite element analysis. Acta Orthopaedica Et Traumatologica Turcica. 2024;58(2). doi: 10.5152/j.aott.2024.23163.	No	Not randomized controlled trials
21	Zhang J, Hai X, Yu H, Du L. Analysis of the influencing factors on iatrogenic external wall fracture in patients with intertrochanteric fracture treated by proximal interlocking intramedullary nailment. Chinese Journal of Anatomy and Clinics. 2024;29(2):111-5. doi: 10.3760/cma.j.cn101202-20230714-00177.	No	Not in English
22	Yotsuya K, Sarukawa J, Yamazaki K, Yasuda T, Oishi T, Ushirozako H, et al. Background factors for intra-operative hypotension during hip fracture repair surgery in the elderly under spinal anesthesia managed by orthopedic surgeons: A retrospective case-control study. Injury. 2024;55(6):111549. doi: 10.1016/j.injury.2024.111549.	No	Not randomized controlled trials
23	Yoon YC, Kim JW, Kim TK, Oh CW, Park KH, Lee JH. Comparative biomechanical analysis of reconstruction and cephalomedullary nails in the treatment of osteoporotic subtrochanteric fractures. Injury. 2024;55(6). doi: 10.1016/j.injury.2024.111512.	No	Clearly irrelevant titles and abstracts
24	Yang Y, Tong Y, Cheng X, Zhu Y, Chen W, Cui Y, et al. Comparative study of a novel proximal femoral bionic nail and three conventional cephalomedullary nails for reverse obliquity intertrochanteric fractures: a finite element analysis. Front Bioeng Biotechnol. 2024;12:1393154. doi: 10.3389/fbioe.2024.1393154.	No	Clearly irrelevant titles and abstracts
25	Yang H, Xue L, Shang X, Yang G, Mao D, Ma Z. Risk factors of hidden blood loss in elderly patients with femoral intertrochanteric fractures after Inter Tan surgery and its correlation with the prognosis of patients. Chinese Journal of Anatomy and Clinics. 2024;29(1):48-54. doi: 10.3760/cma.j.cn101202-20230511-00127.	No	Not in English
26	Yamanaka T, Matsumura T, Ae R, Takeshita K. AO/OTA 31A3 fractures and postoperative complications in older patients. J Orthop Sci. 2024;29(4):1073-7. doi: 10.1016/j.jos.2023.05.010.	No	Clearly irrelevant titles and abstracts
27	Yamanaka T, Matsumura T, Ae R, Hiyama S, Takeshita K. Risk of peri‑implant femoral fracture after cephalomedullary nailing in older patients with trochanteric fractures. Injury. 2024;55(6):111206. doi: 10.1016/j.injury.2023.111206.	No	Clearly irrelevant titles and abstracts
28	Xu Z, Zhang X, Wang Y, Hao X, Liu M, Sun J, et al. Comparison of Bone-setting Robots and Conventional Reduction in the Treatment of Intertrochanteric Fracture: A Retrospective Study. Orthop Surg. 2024;16(2):312-9. doi: 10.1111/os.13954.	No	Not randomized controlled trials
29	Xin D, Zhang C, Li W, Wu C, Zhao Y, Shang Y, et al. Morphological characteristics and reduction techniques of sagittal beak-like deformity of head-neck fragment in femoral intertrochanteric fractures. Zhongguo xiu fu chong jian wai ke za zhi = Zhongguo xiufu chongjian waike zazhi = Chinese journal of reparative and reconstructive surgery. 2024;38(6):710-5. doi: 10.7507/1002-1892.202402004.	No	Clearly irrelevant titles and abstracts
30	Wu D, Wang T, Li C, Cheng X, Yang Z, Guo H, et al. The effect of distal locking mode on postoperative mechanical complications in intertrochanteric fractures: a retrospective cohort study of five hundred and seven patients. International Orthopaedics. 2024;48(7):1839-48. doi: 10.1007/s00264-024-06168-7.	No	Not randomized controlled trials
31	Wise CPM, Ivanko A, Vander Voort CWD, Lee MA, Palmieri TL. Femur fractures in burn patients: A 22-year case series. Burns Open. 2024;8(2):75-81. doi: 10.1016/j.burnso.2024.01.005.	No	Case report, abstract, letter, review or meta-analysis
32	Wang Z, Li K, Peng C. Six-Part Classification of Femoral Intertrochanteric Fractures: A Classification Method to Improve the Diagnosis Rate of Unstable Fractures. Orthopaedic Surgery. 2024;16(3):637-53. doi: 10.1111/os.13998.	No	Clearly irrelevant titles and abstracts
33	Wang C, Duan N, Li Z, Ma T, Zhang K, Wang Q, et al. Biomechanical evaluation of a new intramedullary nail compared with proximal femoral nail antirotation and InterTAN for the management of femoral intertrochanteric fractures. Front Bioeng Biotechnol. 2024;12:1353677. doi: 10.3389/fbioe.2024.1353677.	No	Not randomized controlled trials
34	Wang A, Chen H, Hua X, Lu X, Zhou J, Cui Y, et al. Proximal femoral nail antirotation Asian version for treating femoral intertrochanteric fractures: comparison of the protruding degree of intramedullary nails in Asian population. Chinese Journal of Tissue Engineering Research. 2024;28(12):1901-6. doi: 10.12307/2024.016.	No	Not in English
35	Wakefield SM, Rodham PL, Giannoudis PV. The management of intertrochanteric hip fractures: an update. Orthopaedics and Trauma. 2024;38(2):70-7. doi: 10.1016/j.mporth.2024.01.001.	No	Not short or long cephalomedullary nails
36	Vasilopoulou A, Trichonas A, Palaiologos K, Antonogiannakis E, Nikakis C, Angelis S, et al. Complications Following Short Femoral Nail Fixation for Intertrochanteric Hip Fractures: A Retrospective Study. Journal of long-term effects of medical implants. 2024;34(4):23-32. doi: 10.1615/JLongTermEffMedImplants.2023048205.	No	Not randomized controlled trials
37	Unal M, Kati YA, Ergun M, Aktan C, Celik OF, Guler F. Comparison of patient positions without traction table for proximal femoral nailing: Supine, semilithotomy and lateral decubitus positions. Injury. 2024;55(4). doi: 10.1016/j.injury.2024.111416.	No	Case report, abstract, letter, review or meta-analysis
38	Ulrich G, Kraus K, Polk S, Zuelzer D, Matuszewski PE. Implementation of a Fascia Iliaca Compartment Block Program in Geriatric Hip Fractures: The Experience at a Level I Academic Trauma Center. J Orthop Trauma. 2024;38(2):96-101. doi: 10.1097/bot.0000000000002722.	No	Not randomized controlled trials
39	Tsugeno H, Takegami Y, Tokutake K, Mishima K, Nakashima H, Kobayashi K, et al. Comparing short vs. intermediate and long nails in elderly patients with unstable multifragmental femoral trochanteric fractures (AO type A2): Multicenter (TRON group) retrospective study. Injury-International Journal of the Care of the Injured. 2024;55(4). doi: 10.1016/j.injury.2024.111420.	No	Case report, abstract, letter, review or meta-analysis
40	Tien D, Chang WC, Cheng MF, Hsu KH, Su YP. The role of postoperative piriformis fossa and greater trochanter tubercle distance to predict cutout failure after cephalomedullary nail fixation. Journal of the Chinese Medical Association. 2024;87(2):179-88. doi: 10.1097/JCMA.0000000000001035.	No	Not in English
41	Thusoo V, Nagpal BS, Kudyar S, Chakrapani AS, Saini ES, Alok KV, et al. Comparison of Twin Screw Derotation Type Versus Single Helical Blade Type Cephalomedullary Nail in the Management of Unstable Intertrochanteric Fractures. Cureus. 2024;16(6):e61638. doi: 10.7759/cureus.61638.	No	Not randomized controlled trials
42	Tekin C, Gunaydin B, Karıksız M. HOOK ASSISTED REDUCTION IN CEPHALOMEDULLARY NAILING WITHOUT TRACTION TABLE. Acta Ortopedica Brasileira. 2024;32(2). doi: 10.1590/1413-785220243202e274533.	No	Not randomized controlled trials
43	Zuo JB, Yu L, Liang HW, Wang W, Zhao B. Screw plate fixation, intramedullary fixation and artificial femoral head replacement in the repair of femoral intertrochanteric fractures in the elderly: Choice and comparison. Chinese Journal of Tissue Engineering Research. 2015;19(17):2711-8. doi: 10.3969/j.issn.2095-4344.2015.17.016.	No	Not in English
44	Zlowodzki M, Bhandari M, Brown GA. Misconceptions about the mechanical advantages of intramedullary devices for treatment of proximal femur fractures. Acta Orthop. 2006;77(1):169-70. doi: 10.1080/17453670610045876.	No	Not short or long cephalomedullary nails
45	Zirkle LG, Shahab F, Shahabuddin. Interlocked Intramedullary Nail Without Fluoroscopy. Orthopedic Clinics of North America. 2016;47(1):57-66. doi: 10.1016/j.ocl.2015.08.008.	No	Not randomized controlled trials
46	Ziran BH, Morganstein A. Preventing Eccentric Reaming of the Trochanter During Trochanteric Nailing. Journal of Orthopaedic Trauma. 2014;28(4):E88-E90. doi: 10.1097/BOT.0b013e3182a59c80.	No	Case report, abstract, letter, review or meta-analysis
47	Zickel RE, Haidukewych GJ, Israel TA, Berry DJ. Fixation of reverse obliquity fractures of the subtrochanteric and intertrochanteric regions of the femur [3] (multiple letters). Journal of Bone and Joint Surgery. 2002;84(3):494-5. doi: 10.2106/00004623-200203000-00031.	No	Case report, abstract, letter, review or meta-analysis
48	Zhu Z, Zhao Z, Wang X, Wang Z, Guan J. A comparison of functional and radiological outcome of combine compression antegrade intertrochanteric nail (InterTan) and proximal femoral nail anti-rotation II (PFNA-II) in elderly patients with intertrochanteric fractures. Pakistan Journal of Medical Sciences. 2023;39(1):96-100. doi: 10.12669/PJMS.39.1.6946.	No	Case report, abstract, letter, review or meta-analysis
49	Zhu Z, Wang Z, Wu Y, Chen X, Liu H, Zhang J, et al. The Widowhood Effect on Mortality in Older Patients with Hip Fracture. International Journal of General Medicine. 2022;15:7693-700. doi: 10.2147/IJGM.S384862.	No	Not randomized controlled trials
50	Zhu YC. Compression interlocking intramedullary nail system versus dynamic hip screw extramedullary fixation in the repair of Evans V intertrochanteric fractures in the elderly. Chinese Journal of Tissue Engineering Research. 2014;18(40):6507-12. doi: 10.3969/j.issn.2095-4344.2014.40.019.	No	Not in English
51	Zhu Y, Meili S, Zhang C, Luo C, Zeng BF. Is the lag screw sliding effective in the intramedullary nailing in A1 and A2 AO-OTA intertrochanteric fractures? A prospective study of Sliding and None-sliding lag screw in Gamma-III nail. Scand J Trauma Resusc Emerg Med. 2012;20:60. doi: 10.1186/1757-7241-20-60.	No	Not randomized controlled trials
52	Zhu Q, Xu X, Yang X, Chen X, Wang L, Liu C, et al. Intramedullary nails versus sliding hip screws for AO/OTA 31-A2 trochanteric fractures in adults: A meta-analysis. International Journal of Surgery. 2017;43:67-74. doi: 10.1016/j.ijsu.2017.05.042.	No	Not randomized controlled trials
53	Zhu JF, Xu WX, Liu H. Case-control study on InterTan intramedullary nail in treating coronal femoral intertrochanteric fracture in elderly. Zhongguo gu shang = China journal of orthopaedics and traumatology. 2016;29(12):1130-4. doi: 10.3969/j.issn.1003-0034.2016.12.013.	No	Not randomized controlled trials
54	Zhou X, Yang J, Fang S. Erratum to: Association of the lateral wall integrity with clinical outcomes in older patients with intertrochanteric hip fractures treated with the proximal femoral nail anti-rotation-Asia (International Orthopaedics, (2021), 45, 12, (3233-3242), 10.1007/s00264-021-05211-1). International Orthopaedics. 2022;46(4):925-6. doi: 10.1007/s00264-022-05306-3.	No	Erratum (does not present original research data)
55	Zhou X, Shen X. A Comparative Study of Hip Arthroplasty and Closed Reduction Proximal Femur Nail in the Treatment of Elderly Patients with Hip Fractures. Front Surg. 2022;9:904928. doi: 10.3389/fsurg.2022.904928.	No	Not randomized controlled trials
56	Zhou Q, Lu H, Yu SM, Wang ZC, Mao YL, Yao B, et al. Dynamic hip screw combined with trochanter stabilizing plate versus Gamma nail fixation in repair of intertrochanteric fracture. Chinese Journal of Tissue Engineering Research. 2014;18(9):1441-6. doi: 10.3969/j.issn.2095-4344.2014.09.022.	No	Not in English
57	Zhou L, Wang L, Xu R, Bao YD, He SJ, Xu XB. Finite element analysis of femoral intertrochanteric fracture treated with intramedullary nail with different lateral wall classifications. Chinese Journal of Tissue Engineering Research. 2023;27(29):4652-7. doi: 10.12307/2023.649.	No	Not in English
58	Zhou JQ, Chang SM. Failure of PFNA: Helical blade perforation and tip-apex distance. Injury. 2012;43(7):1227-8. doi: 10.1016/j.injury.2011.10.024.	No	Case report
59	Zhou B, Zhu Q, Zhong ST. Fixation with three kinds of implants to repair osteoporotic intertrochanteric fractures: Univariate and multivariate analysis of failure. Chinese Journal of Tissue Engineering Research. 2015;19(17):2719-23. doi: 10.3969/j.issn.2095-4344.2015.17.017.	No	Not in English
60	Zhonghan W, Xinzhong X, Jisen Z, Yao Z, Shuming Y, Shuisheng Y, et al. One-stage reconstruction of the lateral wall of comminuted reverse oblique intertrochanteric fractures: How to improve the biomechanical stability of bone after repair. Chinese Journal of Tissue Engineering Research. 2021;25(36):5838-43. doi: 10.12307/2021.352.	No	Not randomized controlled trials
61	Zhong G, Teng L, Li HB, Huang FG, Xiang Z, Cen SQ. Surgical Treatment of Internal Fixation Failure of Femoral Peritrochanteric Fracture. Orthopaedic Surgery. 2021;13(6):1739-47. doi: 10.1111/os.13110.	No	Not randomized controlled trials
62	Zheng Z, Liu H, Yu X, Li S, Zhang Y. Clinical study on reduction of difficult-reducing intertrochanteric fracture with ball head screw driver of proximal femoral nail antirotation. Zhongguo xiu fu chong jian wai ke za zhi = Zhongguo xiufu chongjian waike zazhi = Chinese journal of reparative and reconstructive surgery. 2019;33(10):1250-3. doi: 10.7507/1002-1892.201805002.	No	Not randomized controlled trials
63	Zheng XX, Xu SY, Chen RZ, Yu M, Huang JC, Yao WB, et al. Precise-surgical-opening intramedullary nail insertion in treating unstable femoral intertrochanteric fractures with closed-reposition difficulty. Zhongguo gu shang = China journal of orthopaedics and traumatology. 2018;31(5):400-7. doi: 10.3969/j.issn.1003-0034.2018.05.002.	No	Not randomized controlled trials
64	Zheng XL, Park YC, Kim S, An H, Yang KH. Removal of a broken trigen intertan intertrochanteric antegrade nail. Injury. 2017;48(2):557-9. doi: 10.1016/j.injury.2016.12.014.	No	Case report (implant failure)
65	Zheng L, Wong DW, Chen X, Chen Y, Li P. Risk of proximal femoral nail antirotation (PFNA) implant failure upon different lateral femoral wall thickness in intertrochanteric fracture: a finite element analysis. Comput Methods Biomech Biomed Engin. 2022;25(5):512-20. doi: 10.1080/10255842.2021.1964488.	No	Not randomized controlled trials
66	Zheng L, Chen X, Zheng Y, He X, Wu J, Lin Z. Cement augmentation of the proximal femoral nail antirotation for the treatment of two intertrochanteric fractures - a comparative finite element study. BMC Musculoskelet Disord. 2021;22(1):1010. doi: 10.1186/s12891-021-04878-2.	No	Not randomized controlled trials
67	Zheng H, Zhang Y, Wang H, Sun T, Sun Q. Comparison of perioperative hidden blood loss for intertrochanteric fractures in the elderly by different intramedullary fixations: A randomized controlled study protocol. Medicine (United States). 2020;99(48):E21666. doi: 10.1097/MD.0000000000021666.	No	Study protocol (not final results)
68	Zhe T, Kainan L, Hai L. Comparison of the efficacy of intramedullary nail fixation assisted by orthopedic robot navigation and traditional surgery for intertrochanteric fractures. Chinese Journal of Tissue Engineering Research. 2019;23(24):3792-7. doi: 10.3969/j.issn.2095-4344.1290.	No	Not in English
69	Zhao Z, Song F, Zhu JJ, He DW, Deng JZ, Ji XL, et al. Prone positioning for intramedullary nailing of subtrochanteric fractrures, the techniques of intraoperative fluoroscopy and reduction: A technique note. Injury-International Journal of the Care of the Injured. 2017;48(10):2354-9. doi: 10.1016/j.injury.2017.08.025.	No	Technique note (does not present comparative outcomes)
70	Zhao Y, Zhu F, Chang Q, Liu J, Zhang R, Song F, et al. Research on the classification criteria of femoral intertrochanteric fractures based on irreducibility or not. Zhongguo xiu fu chong jian wai ke za zhi = Zhongguo xiufu chongjian waike zazhi = Chinese journal of reparative and reconstructive surgery. 2021;35(9):1086-92. doi: 10.7507/1002-1892.202103233.	No	Not in English
71	Zhao Y, Jiang Z, Li T, Xu C, Han L, Chu F, et al. [Treatment of irreducible intertrochanteric femoral fracture with minimally invasive clamp reduction technique via anterior approach]. Zhongguo Xiu Fu Chong Jian Wai Ke Za Zhi. 2021;35(5):544-9. doi: 10.7507/1002-1892.202012030.	No	Not randomized controlled trials
72	Zhao X, Yan SG, Li H, Wu HB. Short reconstruction nail for intertrochanteric fracture: Does it really Wt Asian feature? Archives of Orthopaedic and Trauma Surgery. 2012;132(1):81-6. doi: 10.1007/s00402-011-1365-7.	No	Not randomized controlled trials
73	Zhao P, Li DL, Yang F, Xu XJF. Imaging characteristics and the operative effect of the irreducible femoral intertrochanteric fractures. Zhongguo gu shang = China journal of orthopaedics and traumatology. 2016;29(8):693-6. doi: 10.3969/j.issn.1003-0034.2016.08.004.	No	Not randomized controlled trials
74	Zhao L, Li H, Zhang S, Dong Z, Cui Q. Serum HMGB1 levels and its clinical significance in elderly patients with intertrochanteric fractures after intramedullary fixation surgery. Medicine (United States). 2023;102(8). doi: 10.1097/MD.0000000000032873.	No	Not randomized controlled trials
75	Zhao K, Zhang J, Li J, Meng H, Zhang R, Yin Y, et al. Treatment of Unstable Intertrochanteric Fractures with Proximal Femoral Nailing Antirotation: Traction Table or Double Reverse Traction Repositor. Journal of Investigative Surgery. 2021;34(11):1178-84. doi: 10.1080/08941939.2020.1786610.	No	Not randomized controlled trials
76	Zhao H, Deng X, Liu W, Chen W, Wang L, Zhang Y, et al. Proximal femoral bionic nail (PFBN)—an innovative surgical method for unstable femoral intertrochanteric fractures. International Orthopaedics. 2023;47(4):1089-99. doi: 10.1007/s00264-023-05696-y.	No	Not randomized controlled trials
77	Zhao FL, Guo LJ, Wang XF, Zhang YK. Benefit of lag screw placement by a single- or two-screw nailing system in elderly patients with AO/OTA 31-A2 trochanteric fractures. Journal of International Medical Research. 2021;49(3). doi: 10.1177/03000605211003766.	No	Not randomized controlled trials
78	Zhang ZL, Li XS, Zhao WQ, Huang JF, Zhu YH. Early surgical treatment of closed reduction and internal fixation for a 30-day old intertrochanteric fracture with hemiplegia after acute stroke: A case report. Medicine (United States). 2023;102(25):E34098. doi: 10.1097/MD.0000000000034098.	No	Not randomized controlled trials
79	Zhang ZL, Fei LL, Fu JW, Fang L. Correlation between metabolic syndrome and adverse events after internal fixation of femoral intertrochanteric fracture in the elderly. Zhongguo gu shang = China journal of orthopaedics and traumatology. 2021;34(10):901-5. doi: 10.12200/j.issn.1003-0034.2021.10.003.	No	Not randomized controlled trials
80	Zhang Y, Zhang S, Wang S, Zhang H, Zhang W, Liu P, et al. Long and short intramedullary nails for fixation of intertrochanteric femur fractures (OTA 31-A1, A2 and A3): A systematic review and meta-analysis. Orthop Traumatol Surg Res. 2017;103(5):685-90. doi: 10.1016/j.otsr.2017.04.003.	No	Not randomized controlled trials
81	Zhang Y, Hu J, Li X, Qin XD. Reverse wedge effect following intramedullary nailing of a basicervical trochanteric fracture variant combined with a mechanically compromised greater trochanter. Bmc Musculoskeletal Disorders. 2020;21(1). doi: 10.1186/s12891-020-03212-6.	No	Not randomized controlled trials
82	Zhang X, Zhang A, Yang X. Clinical study on the effect of intramedullary fixation and extramedullary fixation on unstable intertrochanteric fractures. Annals of palliative medicine. 2021;10(12):12857-66. doi: 10.21037/apm-21-3635.	No	Not randomized controlled trials
83	Zhang X, Shen ZL, Duan XZ, Zhou QR, Fan JF, Shen J, et al. Postoperative Pneumonia in Geriatric Patients With a Hip Fracture: Incidence, Risk Factors and a Predictive Nomogram. Geriatr Orthop Surg Rehabil. 2022;13:21514593221083824. doi: 10.1177/21514593221083824.	No	Not randomized controlled trials
84	Zhang WQ, Sun J, Liu CY, Zhao HY, Sun YF. Comparing the Intramedullary Nail and Extramedullary Fixation in Treatment of Unstable Intertrochanteric Fractures. Scientific reports. 2018;8(1):2321. doi: 10.1038/s41598-018-20717-2.	No	Not randomized controlled trials
85	Zhang W, Wang T, Wang G, Yuan Y, Zhou Y, Yang X, et al. Elevated lateral position improves the success of paramedian approach subarachnoid puncture in spinal anesthesia before hip fracture surgery in elderly patients: A randomized controlled study. Medical Science Monitor. 2020;26. doi: 10.12659/MSM.923813.	No	Not randomized controlled trials
86	Zhang W, Antony Xavier RP, Decruz J, Chen YD, Park DH. Risk factors for mechanical failure of intertrochanteric fractures after fixation with proximal femoral nail antirotation (PFNA II): a study in a Southeast Asian population. Archives of Orthopaedic and Trauma Surgery. 2021;141(4):569-75. doi: 10.1007/s00402-020-03399-2.	No	Not randomized controlled trials
87	Zhang S, Zhang KR, Wang YM, Feng W, Wang BW, Yu B. Using Three-Dimensional Computational Modeling to Compare the Geometrical Fitness of Two Kinds of Proximal Femoral Intramedullary Nail for Chinese Femur. Scientific World Journal. 2013. doi: 10.1155/2013/978485.	No	Not in English
88	Zhang S, Huang W, Zhang XZ, Wang JC, Zhang M, Yu XB. The role of original hematoma in accelerating the fracture healing for the treatment of intertrochanteric fracture. Basic and Clinical Pharmacology and Toxicology. 2018;123:4-5. doi: 10.1111/bcpt.13159.	No	Not randomized controlled trials
89	Zhang R, Yang Z, Lei T, Ping Z, Bai G. Effects of aminocaproic acid on perioperative hidden blood loss in elderly patients with femoral intertrochanteric fracture treated with proximal femoral nail anti-rotation. J Int Med Res. 2019;47(10):5010-8. doi: 10.1177/0300060519872037.	No	Not randomized controlled trials
90	Zhang R, Wang L, Lin Y, Yang M, Guo Z, Xia W, et al. A novel method for estimating nail-tract bone density for intertrochanteric fractures. Journal of Orthopaedic Translation. 2019;18:40-7. doi: 10.1016/j.jot.2018.11.005.	No	Not randomized controlled trials
91	Zhang L, Zhou ZM, Gu JY, Yin XJ, Lu D. Effects of percutaneous compression plate versus proximal femoral nail anti-rotation internal fixation on the postoperative functional recovery and femoral head rotation and nail slippage in elderly patients with stable intertrochanteric fracture. Chinese Journal of Tissue Engineering Research. 2017;21(31):4995-5000. doi: 10.3969/j.issn.2095-4344.2017.31.013.	No	Not in English
92	Zhang L, Yin P, Lv H, Long A, Gao Y, Zhang L, et al. Anemia on admission is an independent predictor of long-term mortality in hip fracture population a prospective study with 2-year follow-up. Medicine (United States). 2016;95(5). doi: 10.1097/MD.0000000000002469.	No	Not randomized controlled trials
93	Zhang L, Tang P, Hu F, Shen J, Zhang L. Proximal femoral nail antirotation versus hemiarthroplasty: A study for the treatment of intertrochanteric fractures. Injury. 2012;43(6):876-81. doi: 10.1016/j.injury.2011.11.008.	No	Not randomized controlled trials
94	Zhang L, Pan Z, Zheng X, Wang Q, Tang P, Zhou F, et al. Prospective randomized multicenter noninferiority clinical trial evaluating the use of TFN-advancedTM proximal femoral nailing system (TFNA) for the treatment of proximal femur fracture in a Chinese population. European journal of trauma and emergency surgery : official publication of the European Trauma Society. 2023;49(3):1561-75. doi: 10.…	No	Not randomized controlled trials
95	Zhang L, Mao Z, Tang P. Comments on Kokoroghiannis et al.: Evolving concepts of stability and intramedullary fixation of intertrochanteric fractures - A review. Injury. 2013;44(6):877-8. doi: 10.1016/j.injury.2012.11.020.	No	Not randomized controlled trials
96	Zhang JZ, Gao J, Han L, Wang XW, Ren JX, Liu Z, et al. Safety of early minimally invasive surgical treatment of elderly patients with hip fractures without ceasing anti-platelet drugs. Academic Journal of Second Military Medical University. 2017;38(4):447-51. doi: 10.16781/j.0258-879x.2017.04.0447.	No	Not randomized controlled trials
97	Zhang J, Wang B, Lü X. Application of anatomic intramedullary nail in tubular bone fractures of limbs: Stronger holding force and anti-rotation ability. Chinese Journal of Tissue Engineering Research. 2021;25(6):917-22. doi: 10.3969/j.issn.2095-4344.2398.	No	Not randomized controlled trials
98	Zhang J, Fan X, Zheng Y, Wu J, Yuan X. Topical tranexamic acid in intramedullary nailing for the treatment of intertrochanteric fractures in the elderly: A protocol for systematic review and meta-analysis. Medicine (United States). 2023;102(6). doi: 10.1097/MD.0000000000032854.	No	Not randomized controlled trials
99	Zhang J, Fan X, Zheng Y, Wu J, Yuan X. Intravenous application of tranexamic acid in intramedullary nailing for the treatment of geriatric intertrochanteric fractures: a systematic review and meta-analysis. BMC Musculoskeletal Disorders. 2023;24(1). doi: 10.1186/s12891-023-06725-y.	No	Not randomized controlled trials
100	Zhang J, Chen X, Wang J, Liu Z, Wang X, Ren J, et al. Poor prognosis after surgery for intertrochanteric fracture in elderly patients with clopidogrel treatment: A cohort study. Medicine (United States). 2017;96(39). doi: 10.1097/MD.0000000000008169.	No	Not randomized controlled trials
101	Zhang J, Cao LH, Chen X, Su JC. Comparison of PFNA and InterTAN intramedullary nail in treating unstable femoral intertrochanteric fractures. Zhongguo gu shang = China journal of orthopaedics and traumatology. 2017;30(7):597-601. doi: 10.3969/j.issn.1003-0034.2017.07.003.	No	Not randomized controlled trials
102	Zhang H, Zeng X, Zhang N, Zeng D, Xu P, Zhang L, et al. INTERTAN nail versus proximal femoral nail antirotation-Asia for intertrochanteric femur fractures in elderly patients with primary osteoporosis. Journal of International Medical Research. 2017;45(4):1297-309. doi: 10.1177/0300060517710584.	No	Not randomized controlled trials
103	Zhang H, Mu X, Zhang J. Successful Revision with INTERTAN for a Blade Cut Through in PFNA Fixation: A Case Report. Orthopaedic Surgery. 2023;15(3):906-11. doi: 10.1111/os.13656.	No	Case report, abstract, letter, review or meta-analysis
104	Zhang C, Chen Z, Wang M, Chen W, Ding Z. Comparison of clinical outcomes with proximal femoral nail anti-rotation versus dynamic hip screw for unstable intertrochanteric femoral fractures: A meta-analysis. Medicine (Baltimore). 2023;102(6):e32920. doi: 10.1097/md.0000000000032920.	No	Not randomized controlled trials
105	Zhang C, Chen Z, Wang M, Chen H, Zhu L, Yang W, et al. Is Sliding Compression Necessary for Intramedullary Nailing Fixation of AO/OTA Type A3.3 Intertrochanteric Fracture? Orthopaedic Surgery. 2023;15(11):2805-13. doi: 10.1111/os.13875.	No	Not randomized controlled trials
106	Zhai S, Lv Q. Systematic review of dynamic hip plate and proximal femoral intramedullary nail fixation for intertrochanteric fracture in adults. Chinese Journal of Tissue Engineering Research. 2015;19(22):3595-603. doi: 10.3969/j.issn.2095-4344.2015.22.028.	No	Not randomized controlled trials
107	Zhai LF, Ma GP, Shen LF, Guo QF, Zhang C. Modified one-stage revision procedure for treating proximal femoral infected nonunion after intramedullary nail fixation. Zhongguo gu shang = China journal of orthopaedics and traumatology. 2018;31(5):413-9. doi: 10.3969/j.issn.1003-0034.2018.05.004.	No	Not randomized controlled trials
108	Zeng XS, Zhang N, Zeng D, Zhang LL, Xu P, Cao L, et al. Proximal femoral nail antirotation versus dynamic hip screw fixation for treatment of osteoporotic type 31-A1 intertrochanteric femoral fractures in elderly patients. Journal of International Medical Research. 2017;45(3):1109-23. doi: 10.1177/0300060517703277.	No	Not randomized controlled trials
109	Zeng JC, Liu WX, Pan ZC, Ye F, Shen J, Ji WF. Timing of artificial femoral head replacement in the treatment of femoral intertrochanteric fracture with intramedullary nail failure in elderly patients. Zhongguo gu shang = China journal of orthopaedics and traumatology. 2022;35(7):615-9. doi: 10.12200/j.issn.1003-0034.2022.07.004.	No	Not randomized controlled trials
110	Zeng J, Ye J, Xie Y, Chen C, Lin Z. Effect of screw blade position on proximal femoral nail anti-rotation internal fixation for unstable intertrochanteric fractures in the elderly. Zhongguo xiu fu chong jian wai ke za zhi = Zhongguo xiufu chongjian waike zazhi = Chinese journal of reparative and reconstructive surgery. 2020;34(5):569-73. doi: 10.7507/1002-1892.201909069.	No	Not randomized controlled trials
111	Zemin L, Xin LÜ. Application of intramedullary nailing in the treatment of long tubular bone fractures of the extremities: Reaming and non-reaming. Chinese Journal of Tissue Engineering Research. 2022;26(3):481-8. doi: 10.12307/2022.076.	No	Not short or long cephalomedullary nails
112	Zelle BA, Webb AJ, Matson C, Morwood M, Dang KH, Ornell SS, et al. Safety and efficacy of a two-screw cephalomedullary nail for intertrochanteric femur fracture fixation: A retrospective case series in 264 patients. Patient Safety in Surgery. 2018;12(1). doi: 10.1186/s13037-018-0177-x.	No	Not randomized controlled trials
113	Zehntner MK, Burch HB. The unstable intertrochanteric fracture in the elderly. A technical note on valgus resection osteotomy and fixation with 150 degrees dynamic hip screw. Arch Orthop Trauma Surg. 1989;108(3):182-4. doi: 10.1007/bf00934265.	No	Not randomized controlled trials
114	Zehir S, Şahin E, Zehir R. Comparison of clinical outcomes with three different intramedullary nailing devices in the treatment of unstable trochanteric fractures. Ulusal Travma ve Acil Cerrahi Dergisi. 2015;21(6):469-76. doi: 10.5505/tjtes.2015.28227.	No	Not randomized controlled trials
115	Zeelenberg ML, Nugteren LHT, Plaisier AC, Loggers SAI, Joosse P, Den Hartog D, et al. Extramedullary versus intramedullary fixation of stable trochanteric femoral fractures: a systematic review and meta-analysis. Arch Orthop Trauma Surg. 2023;143(8):5065-83. doi: 10.1007/s00402-023-04902-1.	No	Not randomized controlled trials
116	Zain Elabdien BS, Olerud S, Karlström G. Ender nailing of pertrochanteric fractures. Complications related to technical failures and bone quality. Acta Orthop Scand. 1985;56(2):138-44. doi: 10.3109/17453678508994339.	No	Not randomized controlled trials
117	Yurek JW, Doerr NA, Tang A, Kohring AS, Liporace FA, Yoon RS. Assessing the Necessity of Extra Reduction Aides in Intramedullary Nailing of Intertrochanteric Hip Fractures. Hip Pelvis. 2023;35(3):183-92. doi: 10.5371/hp.2023.35.3.183.	No	Not randomized controlled trials
118	Yuan YJ, Xue FS, Shao LJ, Li CW. The risk factors of one-year mortality rate after intertrochanteric femoral fracture surgery in patients with chronic kidney disease. Injury. 2022;53(7):2676-7. doi: 10.1016/j.injury.2021.09.023.	No	Clearly irrelevant titles and abstracts
119	Yuan D, Wu Z, Luo S, Zhou Y, Teng J, Ye C. Improve biomechanical stability using intramedullary nails with femoral neck protection in femoral shaft fractures. Comput Methods Programs Biomed. 2022;225:107078. doi: 10.1016/j.cmpb.2022.107078.	No	Not randomized controlled trials
120	Yuan BJ, Abdel MP, Cross WW, Berry DJ. Hip Arthroplasty After Surgical Treatment of Intertrochanteric Hip Fractures. J Arthroplasty. 2017;32(11):3438-44. doi: 10.1016/j.arth.2017.06.032.	No	Not randomized controlled trials
121	Yu YY. Complication of two intramedullary nail treatments of osteoporotic intertrochanteric fractures. Chinese Journal of Tissue Engineering Research. 2015;19(13):2103-7. doi: 10.3969/j.issn.2095-4344.2015.13.025.	No	Not randomized controlled trials
122	Yu Y, Pan KL, Wang GX. Femoral trochanteric fracture: PFNA spiral blade placement with the aid of an angler. Journal of International Medical Research. 2019. doi: 10.1177/0300060519890782.	No	Not randomized controlled trials
123	Yu X, Zhang H, Zhang X, Xu R, She Y, Yu Z, et al. Effects of the ratios of marrow cavity diameter to intramedullary nail diameter from different layers on blood loss during perioperative period for femoral intertrochanteric fractures. Medicine (United States). 2019;98(37). doi: 10.1097/MD.0000000000016936.	No	Not randomized controlled trials
124	Yu X, Wang H, Duan X, Liu M, Xiang Z. Intramedullary versus extramedullary internal fixation for unstable intertrochanteric fracture, a meta-analysis. Acta orthopaedica et traumatologica turcica. 2018;52(4):299-307. doi: 10.1016/j.aott.2018.02.009.	No	Not randomized controlled trials
125	Yu W, Zhang X, Zhu X, Yu Z, Xu Y, Zha G, et al. Proximal femoral nails anti-rotation versus dynamic hip screws for treatment of stable intertrochanteric femur fractures: an outcome analyses with a minimum 4 years of follow-up. BMC Musculoskelet Disord. 2016;17:222. doi: 10.1186/s12891-016-1079-7.	No	Not in English
126	Yu W, Zhang X, Zhu X, Hu J, Liu Y. A retrospective analysis of the InterTan nail and proximal femoral nail anti-rotation-Asia in the treatment of unstable intertrochanteric femur fractures in the elderly. Journal of orthopaedic surgery and research. 2016;11:10. doi: 10.1186/s13018-016-0344-7.	No	Not randomized controlled trials
127	Yu W, Zhang X, Wu R, Zhu X, Hu J, Xu Y, et al. The visible and hidden blood loss of Asia proximal femoral nail anti-rotation and dynamic hip screw in the treatment of intertrochanteric fractures of elderly high- risk patients: a retrospective comparative study with a minimum 3 years of follow-up. BMC Musculoskelet Disord. 2016;17:269. doi: 10.1186/s12891-016-1143-3.	No	Case report, abstract, letter, review or meta-analysis
128	Yu S, Li C, Zhong Y, Zang J, Zhou Z, Wang S, et al. Risk factors for contralateral hip refractures in patients aged over 80 years with intertrochanteric femoral fractures. Front Surg. 2022;9:924585. doi: 10.3389/fsurg.2022.924585.	No	Not randomized controlled trials
129	Yu JJ, Zhang C, Li L, Kwong JSW, Xue L, Zeng XT, et al. Internal fixation treatments for intertrochanteric fracture: a systematic review and meta-analysis of randomized evidence. Scientific Reports. 2015;5. doi: 10.1038/srep18195.	No	Not randomized controlled trials
130	Yu F, Tang YW, Wang J, Lin ZC, Liu YB. Does intramedullary nail have advantages over dynamic hip screw for the treatment of AO/OTA31A1-A3? A meta-analysis. BMC Musculoskelet Disord. 2023;24(1):588. doi: 10.1186/s12891-023-06715-0.	No	Not randomized controlled trials
131	Yu C, Jiang LH, Cai DW, Wu J, Qin J. PFNA and InterTAN intramedullary nailing in elderly patients with femoral intertrochanteric fractures: a Meta analysis. Zhongguo gu shang = China journal of orthopaedics and traumatology. 2019;32(2):120-9. doi: 10.3969/j.issn.1003-0034.2019.02.006.	No	Not randomized controlled trials
132	Young S, Lie SA, Hallan G, Zirkle LG, Engesaeter LB, Havelin LI. Low infection rates after 34,361 intramedullary nail operations in 55 low- and middle-income countries: validation of the Surgical Implant Generation Network (SIGN) online surgical database. Acta Orthop. 2011;82(6):737-43. doi: 10.3109/17453674.2011.636680.	No	Not randomized controlled trials
133	Young JR, Roberts J. Conversion Total Hip Arthroplasty Following Failed Hip Fracture Fixation in a Patient with Factor XI Deficiency: A Case Report. J Orthop Case Rep. 2020;10(3):80-4. doi: 10.13107/jocr.2020.v10.i03.1760.	No	Not randomized controlled trials
134	You J, Wang F, Li F, Wu Y, Wang Y, Chen Z. The impact of the union of lesser trochanter fragments after intramedullary fixation of trochanteric femoral fractures: an X-ray based study. BMC Musculoskeletal Disorders. 2022;23(1). doi: 10.1186/s12891-022-05534-z.	No	Not randomized controlled trials
135	Yoshino N, Watanabe Y, Takenaka N, Watanabe N, Fukuda Y, Fujita N, et al. Implant failure of long Gamma nail in a patient with intertrochanteric- subtrochanteric fracture. Journal of Orthopaedic Science. 2006;11(6):638-43. doi: 10.1007/s00776-006-1068-z.	No	Not randomized controlled trials
136	Yoon YC, Park KC, Oh CW, Kim JW, Kim JW, Park KH, et al. Intramedullary nailing of subtrochanteric fractures in elderly patients: Comparative study of helical blade cephalomedullary nail versus reconstruction nail. Injury-International Journal of the Care of the Injured. 2022;53(4):1477-83. doi: 10.1016/j.injury.2022.01.038.	No	Not randomized controlled trials
137	Yoon YC, Oh CW, Sim JA, Oh JK. Intraoperative assessment of reduction quality during nail fixation of intertrochanteric fractures. Injury. 2020;51(2):400-6. doi: 10.1016/j.injury.2019.10.087.	No	Not randomized controlled trials
138	Yoon YC, Kim CH, Kim YC, Song HK. Cephalomedullary Nailing versus Dynamic Hip Screw Fixation in Basicervical Femoral Neck Fracture: A Systematic Review and Meta-Analysis. Yonsei Medical Journal. 2022;63(8):744-50. doi: 10.3349/ymj.2022.63.8.744.	No	Not randomized controlled trials
139	Yoon RS, Beebe KS, Benevenia J. Prophylactic bilateral intramedullary femoral nails for bisphosphonate-associated signs of impending subtrochanteric hip fracture. Orthopedics. 2010;33(4). doi: 10.3928/01477447-20100225-21.	No	Not randomized controlled trials
140	Yoon JY, Park S, Kim T, Im GI. Cut-out risk factor analysis after intramedullary nailing for the treatment of extracapsular fractures of the proximal femur: a retrospective study. BMC Musculoskeletal Disorders. 2022;23(1). doi: 10.1186/s12891-022-05054-w.	No	Not randomized controlled trials
141	Yoon BH, Park SB. Insufficiency fracture occurring 3 years after union of an intertrochanteric hip fracture: A case report. JBJS Case Connector. 2017;7(1):e1. doi: 10.2106/JBJS.CC.16.00006.	No	Case report, abstract, letter, review or meta-analysis
142	Yoon BH, Ko YS, Jang SH, Ha JK. Feasibility of Hip Fracture Surgery Using a No Transfusion Protocol in Elderly Patients: A Propensity Score-Matched Cohort Study. Journal of Orthopaedic Trauma. 2017;31(8):414-9. doi: 10.1097/BOT.0000000000000870.	No	Case report, abstract, letter, review or meta-analysis
143	Yoo MC, Cho YJ, Kim KI, Khairuddin M, Chun YS. Treatment of unstable peritrochanteric femoral fractures using a 95° angled blade plate. Journal of Orthopaedic Trauma. 2005;19(10):687-92. doi: 10.1097/01.bot.0000184141.52330.5e.	No	Not randomized controlled trials
144	Yoo JI, Jeong H, Na J, Song SY, Kim JT, Cha YH, et al. Comparison of intraoperative radiation exposure with and without use of distal targeting device: a randomized control study. Archives of Orthopaedic and Trauma Surgery. 2019;139(11):1579-86. doi: 10.1007/s00402-019-03238-z.	No	Not randomized controlled trials
145	Yoo J, Chang J, Park C, Hwang J. Risk Factors Associated with Failure of Cephalomedullary Nail Fixation in the Treatment of Trochanteric Hip Fractures. Clin Orthop Surg. 2020;12(1):29-36. doi: 10.4055/cios.2020.12.1.29.	No	Not randomized controlled trials
146	Yoo H, Cho Y, Hwang S. Outcomes of Combined Neck and Trochanter Fractures of the Femur Treated with Cephallomedullary Nail in Elderly. Hip Pelvis. 2019;31(4):200-5. doi: 10.5371/hp.2019.31.4.200.	No	Not randomized controlled trials
147	Yli-Kyyny TT, Sund R, Juntunen M, Salo JJ, Kröger HPJ. Extra-and intramedullary implants for the treatment of pertrochanteric fractures - Results from a Finnish National Database Study of 14,915 patients. Injury. 2012;43(12):2156-60. doi: 10.1016/j.injury.2012.08.026.	No	Not randomized controlled trials
148	Yin P, Lv H, Li Y, Meng Y, Zhang L, Zhang L, et al. Hip fracture patients who experience a greater fluctuation in RDW during hospital course are at heightened risk for all-cause mortality: a prospective study with 2-year follow-up. Osteoporosis International. 2018;29(7):1559-67. doi: 10.1007/s00198-018-4516-7.	No	Not randomized controlled trials
149	Yin C, Zhang J, Er Z. Clinical application of auricular point sticking in perioperative hemostasis for elderly patients with intertrochanteric fractures of the femur. Medicine (Baltimore). 2019;98(35):e16963. doi: 10.1097/md.0000000000016963.	No	Not randomized controlled trials
150	Yi C, Wang M, Wei J, Wang J, Wang L, Cheng X. Preoperative QCT assessment of femoral head for assessment of femoral head bone loss. Experimental and Therapeutic Medicine. 2017;13(4):1470-4. doi: 10.3892/etm.2017.4136.	No	Not randomized controlled trials
151	Yeung M, Bhandari M. Uneven global distribution of randomized trials in hip fracture surgery. Acta Orthop. 2012;83(4):328-33. doi: 10.3109/17453674.2012.704562.	No	Case report, abstract, letter, review or meta-analysis
152	Yen SH, Lu CC, Ho CJ, Huang HT, Tu HP, Chang JK, et al. Impact of wedge effect on outcomes of intertrochanteric fractures treated with intramedullary proximal femoral nail. Journal of Clinical Medicine. 2021;10(21). doi: 10.3390/jcm10215112.	No	Not randomized controlled trials
153	Yeganeh A, Taghavi R, Moghtadaei M. Comparing the Intramedullary Nailing Method Versus Dynamic Hip Screw in Treatment of Unstable Intertrochanteric Fractures. Medical archives (Sarajevo, Bosnia and Herzegovina). 2016;70(1):53-6. doi: 10.5455/medarh.2016.70.53-56.	No	Not randomized controlled trials
154	Yee DKH, Lau W, Tiu KL, Leung F, Fang E, Pineda JPS, et al. Cementation: for better or worse? Interim results of a multi-centre cohort study using a fenestrated spiral blade cephalomedullary device for pertrochanteric fractures in the elderly. Archives of Orthopaedic and Trauma Surgery. 2020;140(12):1957-64. doi: 10.1007/s00402-020-03449-9.	No	Not randomized controlled trials
155	Yee DK, Wong JSH, Fang E, Wong TM, Fang C, Leung F. Topical administration of tranexamic acid in elderly patients undergoing short femoral nailing for intertrochanteric fracture: A randomised controlled trial. Injury. 2022;53(2):603-9. doi: 10.1016/j.injury.2021.11.055.	No	Randomized controlled trial
156	Ye KF, Xing Y, Sun C, Cui ZY, Zhou F, Ji HQ, et al. Loss of the posteromedial support: A risk factor for implant failure after fixation of AO 31-A2 intertrochanteric fractures. Chinese Medical Journal. 2020;133(1):41-8. doi: 10.1097/CM9.0000000000000587.	No	Not randomized controlled trials
157	Yawar B, Auld C, Salmon J, Yawar A, Khan MN, Abdulrahman H, et al. Mortality in Hip Fracture Patients During the COVID-19 Pandemic: A Retrospective Analysis in a District General Hospital in the United Kingdom. Cureus. 2022;14(8):e27747. doi: 10.7759/cureus.27747.	No	Case report, abstract, letter, review or meta-analysis
158	Yapici F, Ucpunar H, Gur V, Onac O, Alpay Y, Karakose R, et al. Functional and radiological comparison of three cephalomedullary nails with different designs used in the treatment of unstable intertrochanteric femur fractures of elderly. Ulusal Travma ve Acil Cerrahi Dergisi. 2022;28(5):668-77. doi: 10.14744/tjtes.2020.80733.	No	Not randomized controlled trials
159	Yapici F, Ucpunar H, Camurcu Y, Emirhan N, Tanoglu O, Tardus I. Clinical and radiological outcomes of patients treated with the talon distalfix proximal femoral nail for intertrochanteric femur fractures. Injury. 2020;51(4):1045-50. doi: 10.1016/j.injury.2020.03.006.	No	Not randomized controlled trials
160	Yao C, Zhang CQ, Jin DX, Chen YF. Early results of reverse less invasive stabilization system plating in treating elderly intertrochanteric fractures: A prospective study compared to proximal femoral nail. Chinese Medical Journal. 2011;124(14):2150-7. doi: 10.3760/cma.j.issn.0366-6999.2011.14.013.	No	Not randomized controlled trials
161	Yang YF, Huang JW, Gao XS, Xu ZH. Standardized Tip-Apex Distance (STAD): a modified individualized measurement of cephalic fixator position based on its own femoral head diameter in geriatric intertrochanteric fractures with internal fixation. BMC Musculoskeletal Disorders. 2023;24(1). doi: 10.1186/s12891-023-06286-0.	No	Not randomized controlled trials
162	Yang YF, Huang JW, Gao XS, Xu ZH. Eccentric distance zone analysis system: New regional evaluation of cephalic fixator tip location for predicting cut-out in geriatric intertrochanteric fractures with internal fixation. Front Surg. 2022;9:956877. doi: 10.3389/fsurg.2022.956877.	No	Not randomized controlled trials
163	Yang YF, Huang JW, Gao XS, Xu ZH. The correlation between cutout and eccentric distance (ED) of the cephalic fixator tip in geriatric intertrochanteric fractures with internal fixation. Journal of orthopaedic surgery and research. 2022;17(1):263. doi: 10.1186/s13018-022-03153-x.	No	Not randomized controlled trials
164	Yang YF, Huang JW, Gao XS, Liu ZL, Wang JW, Xu ZH. The Correlation Between Timing of Surgery and the Need for RBC Transfusions in the Geriatric Intertrochanteric Fracture Population. Geriatric Orthopaedic Surgery and Rehabilitation. 2021;12. doi: 10.1177/2151459321998614.	No	Not randomized controlled trials
165	Yang YF, Huang JW, Gao XS. CalTAD is the Key Evaluation Tool for Measurement of Cephalic Fixation Position for Predicting Cut-Out in Geriatric Intertrochanteric Fracture Patients with Internal Fixations after Achieving Acceptable Reduction. Geriatric Orthopaedic Surgery and Rehabilitation. 2022;13. doi: 10.1177/21514593221083820.	No	Not randomized controlled trials
166	Yang X, Wu Q, Wang X. Investigation of perioperative hidden blood loss of unstable intertrochanteric fracture in the elderly treated with different intramedullary fixations. Injury. 2017;48(8):1848-52. doi: 10.1016/j.injury.2017.06.017.	No	Not randomized controlled trials
167	Yang SD, Ning SH, Zhang LH, Zhang YZ, Ding WY, Yang DL. The effect of lower limb rehabilitation gymnastics on postoperative rehabilitation in elderly patients with femoral shaft fracture A retrospective case-control study. Medicine. 2016;95(33). doi: 10.1097/md.0000000000004548.	No	Not randomized controlled trials
168	Yang S, Liu Y, Shi Q, Zou J, Yang H. Characteristics of bone biochemical indices in predicting secondary osteoporotic fracture after intertrochanteric fracture in elderly women. Journal of Orthopaedic Translation. 2018;12:1-5. doi: 10.1016/j.jot.2017.07.002.	No	Not randomized controlled trials
169	Yang Q, Chen N, Fu WQ. External fixation via the anterior inferior iliac spine for proximal femoral fractures in young patients. Open Medicine. 2021;16(1):1101-8. doi: 10.1515/med-2021-0295.	No	Not randomized controlled trials
170	Yang LM, Xie ZY, Xiong M. Proximal femoral intramedullary nail fixation for treating intertrochanteric fractures in young patients: Joint function and complications in 3-month follow-up. Chinese Journal of Tissue Engineering Research. 2015;19(44):7137-41. doi: 10.3969/j.issn.2095-4344.2015.44.016.	No	Not randomized controlled trials
171	Yang L, Guo XS. Treatment progress on femoral intertrochanteric fracture in the elderly. Zhongguo gu shang = China journal of orthopaedics and traumatology. 2019;32(2):97-100. doi: 10.3969/j.issn.1003-0034.2019.02.001.	No	Not randomized controlled trials
172	Yang KH, Yoon CS, Park HW, Won JH, Park SJ. Position of the superficial femoral artery in closed hip nailing. Archives of Orthopaedic and Trauma Surgery. 2004;124(3):169-72. doi: 10.1007/s00402-003-0618-5.	No	Not randomized controlled trials
173	Yang E. New concepts in pertrochanteric hip fracture treatment. Orthopedics. 2006;29(11):981-3. doi: 10.3928/01477447-20061101-05.	No	Case report, abstract, letter, review or meta-analysis
174	Yang D, Wang Q, Luan Z, Ling J, Chen P, Chen X, et al. Effectiveness of proximal femur bionic nail for intertrochanteric fracture in the elderly. Zhongguo xiu fu chong jian wai ke za zhi = Zhongguo xiufu chongjian waike zazhi = Chinese journal of reparative and reconstructive surgery. 2023;37(10):1198-204. doi: 10.7507/1002-1892.202305083.	No	Not randomized controlled trials
175	Yang C, Li X, Xiao X, Hu J, Peng J, Liu C, et al. Short term efficacy of SuperCAP approach artificial femoral head replacement and PFNA internal fixation in the treatment of intertrochanteric fractures in patients with osteoporosis. Journal of Chinese Physician. 2023;25(9):1345-8 and 54. doi: 10.3760/cma.j.cn431274-20230607-00823.	No	Not in English
176	Yang AL, Mao W, Chang SM, He YQ, Li LL, Li HL, et al. Computational evaluation of the axis-blade angle for measurements of implant positions in trochanteric hip fractures: A finite element analysis. Comput Biol Med. 2023;158:106830. doi: 10.1016/j.compbiomed.2023.106830.	No	Not randomized controlled trials
177	Yan WS, Cao WL, Sun M, Ma DY, Zhang P. Distal locked or unlocked nailing for stable intertrochanteric fractures? A meta-analysis. ANZ J Surg. 2020;90(1-2):27-33. doi: 10.1111/ans.15232.	No	Not randomized controlled trials
178	Yan M, Kuang L, Ni J, Ding M, Wang J, Huang J, et al. Use of a Double Reverse Traction Repositor versus a Traction Table for the Treatment of Intertrochanteric Femur Fractures: A Comparative Study. Orthop Surg. 2021;13(4):1254-61. doi: 10.1111/os.12956.	No	Not randomized controlled trials
179	Yamauchi K, Fushimi K, Shirai G, Fukuta M. Comparison of Functional Recovery in the Very Early Period After Surgery Between Plate and Nail Fixation for Correction of Stable Femoral Intertrochanteric Fractures: A Controlled Clinical Trial of 18 Patients. Geriatric Orthopaedic Surgery and Rehabilitation. 2014;5(2):63-8. doi: 10.1177/2151458514527607.	No	Not randomized controlled trials
180	Yamamoto N, Yamakawa Y, Inokuchi T, Iwamoto Y, Inoue T, Noda T, et al. Hip fractures following intramedullary nailing fixation for femoral fractures. Injury. 2022;53(3):1190-5. doi: 10.1016/j.injury.2021.10.024.	No	Not randomized controlled trials
181	Yamamoto N, Tamura R, Inoue T, Noda T, Nagano H, Ozaki T. Radiological findings and outcomes of anterior wall fractures in pertrochanteric fractures. Journal of Orthopaedic Science. 2021;26(2):247-53. doi: 10.1016/j.jos.2020.02.020.	No	Not randomized controlled trials
182	Yamamoto N, Inoue T, Mochizuki Y, Noda T, Kawasaki K, Ozaki T. Hip Fractures after Intramedullary Nailing Fixation for Atypical Femoral Fractures: Three Cases. Acta Med Okayama. 2022;76(3):317-21. doi: 10.18926/amo/63741.	No	Not randomized controlled trials
183	Yamamoto N, Imaizumi T, Noda T, Inoue T, Kawasaki K, Ozaki T. Postoperative computed tomography assessment of anteromedial cortex reduction is a predictor for reoperation after intramedullary nail fixation for pertrochanteric fractures. European journal of trauma and emergency surgery : official publication of the European Trauma Society. 2022;48(2):1437-44. doi: 10.1007/s00068-021-01718-9.	No	Not randomized controlled trials
184	Yamamoto N, Dan'ura T, Noda T, Ozaki T. Non-traumatic Atypical Peri-implant Femoral Fracture at the Distal Screw after Short Femoral Nail Fixation for a Pertrochanteric Fracture. Acta medica Okayama. 2020;74(2):151-7. doi: 10.18926/AMO/58274.	No	Not randomized controlled trials
185	Yam M, Kang BJ, Chawla A, Zhang W, Way LG, Xavier RPA, et al. Cephalomedullary blade cut-ins: a poorly understood phenomenon. Arch Orthop Trauma Surg. 2020;140(12):1939-45. doi: 10.1007/s00402-020-03439-x.	No	Not randomized controlled trials
186	Yam M, Chawla A, Kwek E. Rewriting the tip apex distance for the proximal femoral nail anti-rotation. Injury. 2017;48(8):1843-7. doi: 10.1016/j.injury.2017.06.020.	No	Not randomized controlled trials
187	Yalin M, Golgelioglu F, Key S. Intertrochanteric Femoral Fractures: A Comparison of Clinical and Radiographic Results with the Proximal Femoral Intramedullary Nail (PROFIN), the Anti-Rotation Proximal Femoral Nail (A-PFN), and the InterTAN Nail. Medicina-Lithuania. 2023;59(3). doi: 10.3390/medicina59030559.	No	Case report, abstract, letter, review or meta-analysis
188	Yakel S, Than J, Sharp J, Coskey O, Den H, Krumrey J. The efficacy of tranexamic acid for reducing blood transfusion rates in extracapsular hip fractures: A single-center randomized controlled trial. Orthopedics. 2023;46(5):E303-E9. doi: 10.3928/01477447-20230224-03.	No	Not randomized controlled trials
189	Yadav S, Dakshinamoorthy R. Comparison of Twin Screw Derotation Type Versus Single Helical Blade Type Cephalomedullary Nail in Trochanteric Fractures in Geriatric Population. Cureus. 2022;14(11):e31557. doi: 10.7759/cureus.31557.	No	Not randomized controlled trials
190	Yaacobi E, Shachar T, Segal D, Agabaria A, Halima G, Marom O, et al. Unveiling the Economic Toll of Surgical Learning Curve in Elderly Hip Fractures. Journal of Clinical Medicine. 2023;12(15). doi: 10.3390/jcm12154880.	No	Not randomized controlled trials
191	Xue L, Zha L, Chen Q, Liang YJ, Li KR, Zhou Z, et al. Randomized controlled trials of proximal femoral nail antirotation in lateral decubitus and supine position on treatment of intertrochanteric fractures. ScientificWorldJournal. 2013;2013:276015. doi: 10.1155/2013/276015.	No	Not randomized controlled trials
192	Xu Z, Zhang M, Yin J, Ren L, Zeng Y. Redisplacement after reduction with intramedullary nails in surgery of intertrochanteric fracture: cause analysis and preventive measures. Archives of Orthopaedic and Trauma Surgery. 2015. doi: 10.1007/s00402-015-2205-y.	No	Not randomized controlled trials
193	Xu Z, Tian G, Liu C, Xie Y, Zhang R. The predictive value of the Singh index for the risk of InterTAN intramedullary fixation failure in elderly patients with intertrochanteric fractures. BMC Musculoskeletal Disorders. 2022;23(1). doi: 10.1186/s12891-022-05741-8.	No	Not randomized controlled trials
194	Xu YZ, Geng DC, Mao HQ, Zhu XS, Yang HL. A comparison of the proximal femoral nail antirotation device and dynamic hip screw in the treatment of unstable pertrochanteric fracture. J Int Med Res. 2010;38(4):1266-75. doi: 10.1177/147323001003800408.	No	Not randomized controlled trials
195	Xu XD, Zhu QZ, Yang YR, Yang H, Wang LQ, Chen XZ, et al. Investigation of perioperative blood loss of femoral shaft fractures treated with intramedullary nail or locking compression plate. Injury-International Journal of the Care of the Injured. 2021;52(7):1891-6. doi: 10.1016/j.injury.2021.04.018.	No	Not randomized controlled trials
196	Xu T, Hu J, Yu S, Liu J. Perioperative treatment of intertrochanteric fractures in elderly patients with cerebral thrombosis sequelae. Journal of the American College of Cardiology. 2017;70(16):C178-C9. doi: 10.1016/j.jacc.2017.07.657.	No	Not randomized controlled trials
197	Xu RD, Fu XD, Zhang L, Han XF. Effect of the bone mass of old patients with intertrochanteric fracture on the internal fixation surgery. Journal of Shanghai Jiaotong University (Medical Science). 2015;35(12):1922-5. doi: 10.3969/j.issn.1674-8115.2015.12.031.	No	Not randomized controlled trials
198	Xu R, Ru J, Ji F, Liu J, Ji Y, Wu Z, et al. Comparison of efficacy, complications and TGF-β2 expression between DHS and PFNA in elderly patients with osteoporotic femoral intertrochanteric fracture. Experimental and Therapeutic Medicine. 2018;16(1):394-9. doi: 10.3892/etm.2018.6177.	No	Not randomized controlled trials
199	Xu L, Zeng Z, Chen Z, Zhang Y, Lin Z. Nail breakage of proximal femoral nail anti-rotation for treating intertrochanteric fracture: Construction and validation of finite element simulation model. Chinese Journal of Tissue Engineering Research. 2021;25(30):4839-44. doi: 10.12307/2021.271.	No	Not in English
200	Xu JW, Han L, Hu YG, Fang WL, Ji B. A medium term therapeutic effects of anatomic locking plate for femoral intertrochanteric with lateral femoral wall fractures. Zhongguo gu shang = China journal of orthopaedics and traumatology. 2017;30(3):256-60. doi: 10.3969/j.issn.1003-0034.2017.03.014.	No	Not randomized controlled trials
201	Xu GX, Li JT, Xu C, Xiong D, Li H, Wang DF, et al. Triangular Mechanical Structure of the Proximal Femur. Orthopaedic Surgery. 2022;14(11):3047-60. doi: 10.1111/os.13498.	No	Case report, abstract, letter, review or meta-analysis
202	Xiong WF, Zhang YQ, Chang SM, Hu SJ, Du SC. Lesser trochanteric fragments in unstable pertrochanteric hip fractures: A morphological study using three-dimensional computed tomography (3-D CT) reconstruction. Medical Science Monitor. 2019;25:2049-57. doi: 10.12659/MSM.913593.	No	Not randomized controlled trials
203	Xinmin C, Sijia L, Zhuowei X, Ziling L, Liqin Z, Musheng L. Bone cement augmented proximal femoral nail antirotation for type a3.3 intertrochanteric femoral fractures in elderly: A finite element analysis. Chinese Journal of Tissue Engineering Research. 2020;24(27):4265-71. doi: 10.3969/j.issn.2095-4344.2795.	No	Not in English
204	Xinlong Z, Wentao C, Kaiwen L, Shi Y. Internal fixation failure after proximal femoral nail antirotation: Causes and reoperation strategies. Chinese Journal of Tissue Engineering Research. 2022;26(6):1018-26. doi: 10.12307/2022.188.	No	Not in English
205	Xing F, Li L, Chen W, Xiang Z. The effect of Parkinson's disease on Chinese geriatric patients with intertrochanteric fracture: A propensity score-matched analysis. Orthop Traumatol Surg Res. 2020;106(4):627-32. doi: 10.1016/j.otsr.2019.11.022.	No	Not randomized controlled trials
206	Xing F, Chen W, Long C, Huang F, Wang G, Xiang Z. Postoperative outcomes of tranexamic acid use in geriatric trauma patients treated with proximal femoral intramedullary nails: A systematic review and meta-analysis. Orthopaedics and Traumatology: Surgery and Research. 2020;106(1):117-26. doi: 10.1016/j.otsr.2019.10.015.	No	Not randomized controlled trials
207	Xiang Z, Chen Z, Wang P, Zhang K, Liu F, Zhang C, et al. The effect of early mobilization on functional outcomes after hip surgery in the Chinese population – A multicenter prospective cohort study. Journal of Orthopaedic Surgery. 2021;29(3). doi: 10.1177/23094990211058902.	No	Not randomized controlled trials
208	Wu Z, Du B, Wang Q, Jiang T, Si Y, Zhang PJ, et al. Minimally invasive clamp-assisted reduction and long InterTAN nail fixation for Seinsheimer type V subtrochanteric fractures: a case series describing the technique and results. BMC Musculoskeletal Disorders. 2023;24(1). doi: 10.1186/s12891-023-06363-4.	No	Not randomized controlled trials
209	Wu YS, Xu B, Yu ZQ, Wang XF, Dai SW, Li M, et al. Biomechanical study of the lateral wall of the femur in the treatment of femoral intertrochanteric fracture with intramedullary or extramedullary fixation. Zhongguo gu shang = China journal of orthopaedics and traumatology. 2017;30(3):247-51. doi: 10.3969/j.issn.1003-0034.2017.03.012.	No	Not randomized controlled trials
210	Wu Y, Watson JT, Kuldjanov D, Jackman J. Rotationally stable fixation for intertrochanteric hip fractures: The intertan experience, surgical technique, and outcomes. Techniques in Orthopaedics. 2014;29(3):120-32. doi: 10.1097/BTO.0000000000000070.	No	Case report, abstract, letter, review or meta-analysis
211	Wu X, Li G, He G, Li W, Liu D, Yang G, et al. Effectiveness of proximal femoral nail antirotation assisted by mesh locator for intertrochanteric fracture in the elderly. Zhongguo xiu fu chong jian wai ke za zhi = Zhongguo xiufu chongjian waike zazhi = Chinese journal of reparative and reconstructive surgery. 2019;33(6):666-70. doi: 10.7507/1002-1892.201808117.	No	Not randomized controlled trials
212	Wu WW, Hu MC, Yu YL, Guo B. [A reduction technique for the treatment of refractory femoral trochanteric fracture]. Zhongguo Gu Shang. 2018;31(9):867-70. doi: 10.3969/j.issn.1003-0034.2018.09.017.	No	Not randomized controlled trials
213	Wu W, Zhao Z, Wang Y, Yao B, Shi P, Liu M, et al. Clinical observation and finite element analysis of femoral stable interlocking intramedullary nail in intertrochanteric fractures. International Orthopaedics. 2023;47(9):2319-26. doi: 10.1007/s00264-023-05865-z.	No	Not randomized controlled trials
214	Wu KT, Lin SJ, Chou YC, Cheng HH, Wen PC, Lin CH, et al. Ipsilateral femoral neck and shaft fractures fixation with proximal femoral nail antirotation II (PFNA II): technical note and cases series. Journal of Orthopaedic Surgery and Research. 2020;15(1). doi: 10.1186/s13018-019-1524-z.	No	Not randomized controlled trials
215	Wu K, Xu Y, Zhang L, Zhang Y, Xu W, Chu J, et al. Which implant is better for beginners to learn to treat geriatric intertrochanteric femur fractures: A randomised controlled trial of surgeons, metalwork, and patients. Journal of Orthopaedic Translation. 2020;21:18-23. doi: 10.1016/j.jot.2019.11.003.	No	Not randomized controlled trials
216	Wu GY, Yu QJ, Zhu HW, Hong L, Li WF. Comparative study of femoral head replacement and internal fixation in the treatment of unstable intertrochanteric fractures in the elderly. Zhongguo gu shang = China journal of orthopaedics and traumatology. 2021;34(10):895-900. doi: 10.12200/j.issn.1003-0034.2021.10.002.	No	Not randomized controlled trials
217	Wu F, Hao X, Su J, Cao B. Efficacy Study of Multidisciplinary Team Participating in the Perioperative Administration for Elderly Patients With Intertrochanteric Fractures: A Prospective Randomized Controlled Trail. The Journal of the American Academy of Orthopaedic Surgeons. 2023;31(12):e540-e9. doi: 10.5435/JAAOS-D-22-00929.	No	Not randomized controlled trials
218	Wu DK, Ren GK, Peng CG, Zheng XL, Mao FM, Zhang YY. InterTan nail versus Gamma3 nail for intramedullary nailing of unstable trochanteric fractures. Diagnostic Pathology. 2014;9. doi: 10.1186/s13000-014-0191-y.	No	Not randomized controlled trials
219	Wu CS, Chen PY, Shih KS, Hou SM. Modified patient position on a fracture table for hip fixation. Orthopedics. 2007;30(7):518-20. doi: 10.3928/01477447-20070701-13.	No	Not randomized controlled trials
220	Wong RMY, Chow SKH, Tang N, Chung YL, Griffith J, Liu WH, et al. Vibration therapy as an intervention for enhancing trochanteric hip fracture healing in elderly patients: a randomized double-blinded, placebo-controlled clinical trial. Trials. 2021;22(1):878. doi: 10.1186/s13063-021-05844-y.	No	Case report, abstract, letter, review or meta-analysis
221	Wong DC, Szeto ER. Inguino-scrotal hernia detection in the early phase of a bone scan. Australasian Radiology. 1999;43(4):551-3. doi: 10.1046/j.1440-1673.1999.00731.x.	No	Not randomized controlled trials
222	Won H, Baek SH, Kim CH, Kim DH, Yoon JW, Kim SY. Precontoured Plate Fixation for Incomplete Atypical Diaphyseal Fracture of Femur using Three-Dimensional Printing Rapid Prototyping: Two Cases Reports. Orthopaedic Surgery. 2021;13(1):353-9. doi: 10.1111/os.12867.	No	Not randomized controlled trials
223	Wolf O, Mukka S, Ekelund J, Rogmark C, Möller M, Hailer NP. Increased mortality after intramedullary nailing of trochanteric fractures: a comparison of sliding hip screws with nails in 19,935 patients. Acta Orthop. 2022;93:146-50. doi: 10.2340/17453674.2021.862.	No	Not randomized controlled trials
224	Wolf H, Krall C, Pajenda G, Hajdu S, Widhalm H, Leitgeb J, et al. Preliminary findings on biomarker levels from extracerebral sources in patients undergoing trauma surgery: Potential implications for TBI outcome studies. Brain Injury. 2016;30(10):1220-5. doi: 10.3109/02699052.2016.1170883.	No	Not randomized controlled trials
225	Wiss DA. What's new in orthopaedic trauma. Journal of Bone and Joint Surgery-American Volume. 2002;84A(11):2111-9. doi: 10.2106/00004623-200211000-00041.	No	Not randomized controlled trials
226	Wise KL, Peck S, Smith L, Myeroff C. Locked plating of geriatric olecranon fractures leads to low fixation failure and acceptable complication rates. JSES International. 2021;5(4):809-15. doi: 10.1016/j.jseint.2021.02.013.	No	Not randomized controlled trials
227	Wise K, Blaschke BL, Parikh HR, Gorman T, Casnovsky L, McMilan LJ, et al. Variation of the Inpatient Cost of Care in the Treatment of Isolated Geriatric Intertrochanteric Hip Fractures. Geriatric Orthopaedic Surgery and Rehabilitation. 2020;11. doi: 10.1177/2151459320976533.	No	Not randomized controlled trials
228	Windolf J, Hollander DA, Hakimi M, Linhart W. Pitfalls and complications in the use of the proximal femoral nail. Langenbecks Archives of Surgery. 2005;390(1):59-65. doi: 10.1007/s00423-004-0466-y.	No	Not randomized controlled trials
229	Wiltfong RE, Taylor BC, Steensen RN. Lower extremity bypass graft occlusion after intramedullary fixation of intertrochanteric hip fracture on a fracture table. Orthopedics. 2011;34(5):395. doi: 10.3928/01477447-20110317-27.	No	Not randomized controlled trials
230	Wilson JL, Squires M, McHugh M, Ahn J, Perdue A, Hake M. The geriatric distal femur fracture: nail, plate or both? Eur J Orthop Surg Traumatol. 2023;33(5):1485-93. doi: 10.1007/s00590-022-03337-5.	No	Not randomized controlled trials
231	Williams WW, Parker BC. Complications associated with the use of the gamma nail. Injury. 1992;23(5):291-2. doi: 10.1016/0020-1383(92)90169-S.	No	Not randomized controlled trials
232	Whitehouse MR, Berstock JR, Kelly MB, Gregson CL, Judge A, Sayers A, et al. Higher 30-day mortality associated with the use of intramedullary nails compared with sliding hip screws for the treatment of trochanteric hip fractures: a prospective national registry study. Bone Joint J. 2019;101-b(1):83-91. doi: 10.1302/0301-620x.101b1.Bjj-2018-0601.R2.	No	Not randomized controlled trials
233	Whatley S, Hamandi F, Venkatarayappa I, Goswami T. Computational Simulation of a Femoral Nail Fracture. Metals. 2023;13(3). doi: 10.3390/met13030509.	No	Not randomized controlled trials
234	Whale CS, Hulet DA, Beebe MJ, Rothberg DL, Zhang C, Presson AP, et al. Cephalomedullary nail versus sliding hip screw for fixation of AO 31 A1/2 intertrochanteric femoral fracture: A 12-year comparison of failure, complications, and mortality. Current Orthopaedic Practice. 2016;27(6):604-13. doi: 10.1097/BCO.0000000000000424.	No	Not randomized controlled trials
235	Wessels JO, Bjarnesen MP, Erichsen JL, Palm H, Gundtoft PH, Viberg B. Sliding hip screw vs intramedullary nail for AO/OTA31A1-A3: a systematic review and meta-analysis. Injury-International Journal of the Care of the Injured. 2022;53(3):1149-59. doi: 10.1016/j.injury.2021.12.034.	No	Not randomized controlled trials
236	Werner BC, Fashandi AH, Winston Gwathmey F, Yarboro SR. Trends in the management of intertrochanteric femur fractures in the United States 2005-2011. HIP International. 2015;25(3):270-6. doi: 10.5301/hipint.5000216.	No	Case report, abstract, letter, review or meta-analysis
237	Weiser L, Ruppel AA, Nüchtern JV, Sellenschloh K, Zeichen J, Püschel K, et al. Extra- vs. intramedullary treatment of pertrochanteric fractures: a biomechanical in vitro study comparing dynamic hip screw and intramedullary nail. Archives of Orthopaedic and Trauma Surgery. 2015;135(8):1101-6. doi: 10.1007/s00402-015-2252-4.	No	Not randomized controlled trials
238	Weise K, Schwab E. [Stabilization in treatment of per- and subtrochanteric fractures of the proximal femur]. Chirurg. 2001;72(11):1277-82. doi: 10.1007/s001040170031.	No	Not randomized controlled trials
239	Weil YA, Gardner MJ, Mikhail G, Pierson G, Helfet DL, Lorich DG. Medial migration of intramedullary hip fixation devices: A biomechanical analysis. Archives of Orthopaedic and Trauma Surgery. 2008;128(2):227-34. doi: 10.1007/s00402-007-0497-2.	No	Not randomized controlled trials
240	Weidert S, Sommer F, Suero EM, Becker CA, Pieske O, Greiner A, et al. Fluoroscopic Marker-Based Guidance System Improves Gamma Lag Screw Placement During Nailing of Intertrochanteric Fractures: A Randomized Controlled Trial. J Orthop Trauma. 2020;34(3):145-50. doi: 10.1097/bot.0000000000001662.	No	Not randomized controlled trials
241	Wei W, Gu Z, Cui J, Zhou Q, Liang Z, Fang G, et al. Morphological analysis of coronal femoral intertrochanteric fracture and its effect on reduction and internal fixation. Zhongguo xiu fu chong jian wai ke za zhi = Zhongguo xiufu chongjian waike zazhi = Chinese journal of reparative and reconstructive surgery. 2021;35(9):1093-9. doi: 10.7507/1002-1892.202103067.	No	Not in English
242	Wei J, Liu SH, Chen ZM, Xu XX, Ma CY. Influence of femoral neck area on larger anteversion angle of lag screw guide pin initial placement in proximal femoral intramedullary nail fixation. Zhongguo gu shang = China journal of orthopaedics and traumatology. 2019;32(2):111-5. doi: 10.3969/j.issn.1003-0034.2019.02.004.	No	Not randomized controlled trials
243	Wei H, Xiao Q, He J, Huang T, Xu W, Xian S, et al. Effect and safety of topical application of tranexamic acid to reduce perioperative blood loss in elderly patients with intertrochanteric fracture undergoing PFNA. Medicine (Baltimore). 2021;100(34):e27123. doi: 10.1097/md.0000000000027123.	No	Not randomized controlled trials
244	Weber PC, Dhal A. External fixation of intertrochanteric fractures [4]. Journal of Bone and Joint Surgery - Series B. 1992;74(3):477-8. doi: 10.1302/0301-620x.74b3.1587910.	No	Not randomized controlled trials
245	Weber O, Burger C, Fremerey R, Vetter P, Richter A, Wippermann B. Acute colonic pseudoobstruction following fixation of a pertrochanteric fracture. Unfallchirurg. 2006;109(5):417-21. doi: 10.1007/s00113-006-1057-x.	No	Not randomized controlled trials
246	Weber KL, O'Connor MI. Operative Treatment of Long Bone Metastases: Focus on the Femur. Clinical Orthopaedics and Related Research. 2003;415(SUPPL.):S276-S8. doi: 10.1097/01.blo.0000093850.72468.54.	No	Not randomized controlled trials
247	Weber B, Lackner I, Miclau T, Stulz J, Gebhard F, Pfeifer R, et al. Early myocardial damage (EMD) and valvular dysfunction after femur fracture in pigs. Sci Rep. 2021;11(1):8503. doi: 10.1038/s41598-021-86151-z.	No	Not randomized controlled trials
248	Watson ST, Schaller TM, Tanner SL, Adams JD, Jeray KJ. Outcomes of Low-Energy Basicervical Proximal Femoral Fractures Treated with Cephalomedullary Fixation. J Bone Joint Surg Am. 2016;98(13):1097-102. doi: 10.2106/jbjs.15.01093.	No	Not randomized controlled trials
249	Warschawski Y, Ankori R, Rutenberg TF, Steinberg EL, Atzmon R, Drexler M. Expandable Proximal Femoral Nail versus Gamma Proximal Femoral Nail for the treatment of hip reverse oblique fractures. Arch Orthop Trauma Surg. 2022;142(5):777-85. doi: 10.1007/s00402-020-03726-7.	No	Not randomized controlled trials
250	Warren JA, Sundaram K, Hampton R, McLaughlin J, Patterson B, Higuera CA, et al. Cephalomedullary nailing versus sliding hip screws for Intertrochanteric and basicervical hip fractures: a propensity-matched study of short-term outcomes in over 17,000 patients. European Journal of Orthopaedic Surgery and Traumatology. 2020;30(2):243-50. doi: 10.1007/s00590-019-02543-y.	No	Not randomized controlled trials
251	Warren J, Sundaram K, Anis H, McLaughlin J, Patterson B, Higuera CA, et al. The association between weight-bearing status and early complications in hip fractures. Eur J Orthop Surg Traumatol. 2019;29(7):1419-27. doi: 10.1007/s00590-019-02453-z.	No	Not randomized controlled trials
252	Wardle B, Lynch JT, Staniforth T, Ward T, Smith P. Weightbearing versus non-weight bearing in geriatric distal femoral fractures: a systematic review and meta-analysis. European Journal of Trauma and Emergency Surgery. 2024. doi: 10.1007/s00068-024-02550-7.	No	Not randomized controlled trials
253	Wang ZH, Li KN, Lan H, Wang XD. A Comparative Study of Intramedullary Nail Strengthened with Auxiliary Locking Plate or Steel Wire in the Treatment of Unstable Trochanteric Fracture of Femur. Orthopaedic Surgery. 2020;12(1):108-15. doi: 10.1111/os.12595.	No	Not randomized controlled trials
254	Wang ZH, Chang SM. The causes of impaired locking mechanism in helical blade of PFNA. Injury. 2021;52(11):3535-6. doi: 10.1016/j.injury.2021.03.026.	No	Not randomized controlled trials
255	Wang Z, Liu Y, Li S, Wang X, Liu C, Tang X. How to get better TAD? Relationship between anteversion angle of nail and position of femoral neck guide pin during nailing of intertrochanteric fractures. BMC Musculoskeletal Disorders. 2020;21(1). doi: 10.1186/s12891-020-03518-5.	No	Not randomized controlled trials
256	Wang Z, Gu F, Xu S, Yue Y, Sun K, Nie W. Intramedullary Nail or Primary Arthroplasty? A System Review and Meta-Analysis on the Prognosis of Intertrochanteric Femoral Fractures Based on Randomized Controlled Trials. Geriatric Orthopaedic Surgery and Rehabilitation. 2022;13. doi: 10.1177/21514593221118212.	No	Not randomized controlled trials
257	Wang YQ, Hu YC, Xu ZM, Zhao YW, Wu JM. An intramedullary nail with multifunctional interlocking for all types of fracture in both femurs. Orthopaedic surgery. 2009;1(2):121-6. doi: 10.1111/j.1757-7861.2009.00021.x.	No	Not randomized controlled trials
258	Wang YC, Yu WZ. Application of accelerated rehabilitation program for the treatment of intertrochanteric fracture of femur in the elderly. Zhongguo gu shang = China journal of orthopaedics and traumatology. 2019;32(9):837-41. doi: 10.3969/j.issn.1003-0034.2019.09.013.	No	Case report, abstract, letter, review or meta-analysis
259	Wang Y, Chen W, Zhang L, Xiong C, Zhang X, Yu K, et al. Finite Element Analysis of Proximal Femur Bionic Nail (PFBN) Compared with Proximal Femoral Nail Antirotation and InterTan in Treatment of Intertrochanteric Fractures. Orthopaedic Surgery. 2022;14(9):2245-55. doi: 10.1111/os.13247.	No	Not randomized controlled trials
260	Wang X, Zhang Y, Du S, Zhang S, Chen K, Wang Z, et al. Reasons of the guide pin eccentricity of helical blade during proximal femoral nail anti-rotation internal fixation for femoral intertrochanteric fractures. Zhongguo xiu fu chong jian wai ke za zhi = Zhongguo xiufu chongjian waike zazhi = Chinese journal of reparative and reconstructive surgery. 2021;35(8):950-5. doi: 10.7507/1002-1892.202101…	No	Not in English
261	Wang X, Yu GR. Letter to the editor: Intramedullary nails result in more reoperations than sliding hip screws in two-part intertrochanteric fractures. Clin Orthop Relat Res. 2013;471(7):2408-10. doi: 10.1007/s11999-013-3018-3.	No	Not randomized controlled trials
262	Wang WY, Yang TF, Liu L, Pei FX, Xie LM. A comparative study of ipsilateral intertrochanteric and femoral shaft fractures treated with long proximal femoral nail antirotation or plate combinations. Orthopaedic surgery. 2012;4(1):41-6. doi: 10.1111/j.1757-7861.2011.00166.x.	No	Not randomized controlled trials
263	Wang W, Zhai S, Han XP, Cui Y. [Comparative study of proximal femoral nail anti-rotation and dynamic hip screw in the unstable intertrochanteric fractures in the elderly]. Zhonghua Yi Xue Za Zhi. 2018;98(5):357-61. doi: 10.3760/cma.j.issn.0376-2491.2018.05.008.	No	Not randomized controlled trials
264	Wang W, Ni B, Shen H, Lu H. Meta-analysis of InterTan, PFNA and PFNA-II internal fixation for the treatment of unstable intertrochanteric fractures in elderly individuals. Acta orthopaedica Belgica. 2023;89(1):51-8. doi: 10.52628/89.1.9923.	No	Not randomized controlled trials
265	Wang W, Hao H, Wang Jf, Yu L, Liang Hw. Comparison of expandable intradullary nail and proximal femoral nail in the treatment of intertrochanteric fractures. Journal of Clinical Rehabilitative Tissue Engineering Research. 2011;15(39):7319-22. doi: 10.3969/j.issn.1673-8225.2011.39.025.	No	Not randomized controlled trials
266	Wang R, Zhang H, Wei Q, Ding C, Cao L, Yi M, et al. Intramedullary nails in combination with reconstruction plate in the treatment of unstable intertrochanteric femoral fractures with lateral wall damage. International Orthopaedics. 2021;45(11):2955-62. doi: 10.1007/s00264-021-05004-6.	No	Not randomized controlled trials
267	Wang Q, Leng YK, Xia B. Comparison of clinical effects of minimally invasive femoral head replacement and proximal femoral nail antirotation in the treatment of comminuted intertrochanteric fracture in the elderly. Zhongguo gu shang = China journal of orthopaedics and traumatology. 2023;36(7):641-6. doi: 10.12200/j.issn.1003-0034.2023.07.009.	No	Not randomized controlled trials
268	Wang Q, Leng YK, Jin B, Lyu J, Hu QH, Zhang YS. Comparison of clinical efficacy of femoral calcar prosthesis replacement and intramedullary nail in the treatment of elderly patients with intertrochanteric fracture. Zhongguo gu shang = China journal of orthopaedics and traumatology. 2020;33(11):1017-22. doi: 10.12200/j.issn.1003-0034.2020.11.006.	No	Not randomized controlled trials
269	Wang NJ, Zhang BF, Zhang YM. Comment on “does auxiliary cerclage wiring provide intrinsic stability in cephalomedullary nailing of trochanteric and subtrochanteric fractures”. International Orthopaedics. 2021;45(1):299-300. doi: 10.1007/s00264-020-04842-0.	No	Not randomized controlled trials
270	Wang LJ, Zeng XT. Biomechanical analysis of proximal femoral nail antirotation-II and Asia 2 femur nail fixation for femoral subtrochanteric fractures in the elderly. Chinese Journal of Tissue Engineering Research. 2016;20(31):4644-50. doi: 10.3969/j.issn.2095-4344.2016.31.012.	No	Not in English
271	Wang JP, Yang TF, Kong QQ, Liu SJ, Xiao H, Liu Y, et al. Minimally invasive technique versus conventional technique of dynamic hip screws for intertrochanteric femoral fractures. Archives of Orthopaedic and Trauma Surgery. 2010;130(5):613-20. doi: 10.1007/s00402-009-0978-6.	No	Not randomized controlled trials
272	Wang JH, Geng DC, Yang HL, Xu YZ. Characteristics of implantation fixation combined with comprehensive therapy for treatment of intertrochanteric fractures of elderly patients with osteoporosis. Chinese Journal of Tissue Engineering Research. 2011;15(52):9873-6. doi: 10.3969/j.issn.1673-8225.2011.52.042.	No	Not in English
273	Wang J, Zhao Y, Jiang B, Huang X. Development of a nomogram to predict postoperative transfusion in the elderly after intramedullary nail fixation of femoral intertrochanteric fractures. Clinical Interventions in Aging. 2021;16:1-7. doi: 10.2147/CIA.S253193.	No	Not randomized controlled trials
274	Wang J, Yu S, Li C, Zang J, Wang Y. Treatment of intertrochanteric fractures with forwardly and angularly displaced proximal part. Zhongguo xiu fu chong jian wai ke za zhi = Zhongguo xiufu chongjian waike zazhi = Chinese journal of reparative and reconstructive surgery. 2018;32(9):1162-6. doi: 10.7507/1002-1892.201711099.	No	Not in English
275	Wang J, Wei J, Wang M. The risk factors of perioperative hemoglobin and hematocrit drop after intramedullary nailing treatment for intertrochanteric fracture patients. Journal of Orthopaedic Science. 2015;20(1):163-7. doi: 10.1007/s00776-014-0667-3.	No	Not randomized controlled trials
276	Wang HH, Wang YT, Lu LJ, Tian YL, Miao JH, Wang QT, et al. Intraoperative IPC combined with 3M warming instrument to prevent lower extremity deep venous thrombosis in patients undergoing proximal femoral anti rotation intramedullary nailing. Zhongguo gu shang = China journal of orthopaedics and traumatology. 2022;35(4):349-52. doi: 10.12200/j.issn.1003-0034.2022.04.010.	No	Not randomized controlled trials
277	Wang H, Yang W, Ding K, Zhu Y, Zhang Y, Ren C, et al. Biomechanical study on the stability and strain conduction of intertrochanteric fracture fixed with proximal femoral nail antirotation versus triangular supporting intramedullary nail. International Orthopaedics. 2022;46(2):341-50. doi: 10.1007/s00264-021-05250-8.	No	Not randomized controlled trials
278	Wang H, Li Q, Ni Y. Ultrasound-guided "hourglass-pattern" fascia iliac block combined with sacral plexus and gluteal epithelial nerve block for an elderly hip fracture patient with organ failure. Medicine (United States). 2020;99(25):E19732. doi: 10.1097/MD.0000000000019732.	No	Not randomized controlled trials
279	Wang F, Zou JL, Shang J. Does matching degree matter for proximal femoral intramedullary nail on reoperation rate in intertrochanteric fractures? Journal of orthopaedic surgery and research. 2022;17(1):573. doi: 10.1186/s13018-022-03476-9.	No	Not randomized controlled trials
280	Wang F, Liu TF, Guo SJ, Wu L, Xin PW. Reconstruction intramedullary nailing for a failed subtrochanteric Seinsheimer type IIB fracture: a case report. Frontiers in Surgery. 2023;10. doi: 10.3389/fsurg.2023.1172971.	No	Not randomized controlled trials
281	Wang F, Li ZW, Yin RF, Li ZA. Relationship of hidden blood loss, implants and sex during the perioperative treatment of elderly intertrochanteric fracture. Chinese Journal of Tissue Engineering Research. 2016;20(4):544-8. doi: 10.3969/j.issn.2095-4344.2016.04.016.	No	Not in English
282	Wang DD, Gao F, Cheng JP, Miao WW, Xu CH, Zhu WM. Finite element calculation of head and neck lag screws in different placement positions for intertrochanteric fracture. Chinese Journal of Tissue Engineering Research. 2014;18(17):2667-72. doi: 10.3969/j.issn.2095-4344.2014.17.008.	No	Clearly irrelevant titles and abstracts
283	Wang D, Zhang K, Qiang M, Jia X, Chen Y. Computer-assisted preoperative planning improves the learning curve of PFNA-II in the treatment of intertrochanteric femoral fractures. BMC Musculoskeletal Disorders. 2020;21(1). doi: 10.1186/s12891-020-3048-4.	No	Clearly irrelevant titles and abstracts
284	Wang C, Wang Q. Helical blade compression failure occurred during PFNA implantation: A rare case and ingenious solution. Medicine (Baltimore). 2019;98(30):e16584. doi: 10.1097/md.0000000000016584.	No	Clearly irrelevant titles and abstracts
285	Wang C, Li X, Chen W, Wang C, Guo Y, Guo H. Three-dimensional finite element analysis of intramedullary nail with different materials in the treatment of intertrochanteric fractures. Injury. 2021;52(4):705-12. doi: 10.1016/j.injury.2020.10.102.	No	Clearly irrelevant titles and abstracts
286	Wang C, Gu C, Zhang Z, Wang Y. Clinical efficacy of different intramedullary nailing in the treatment of reverse obliquity intertrochanteric fractures. Asia-Pacific Journal of Clinical Oncology. 2022;18:29. doi: 10.1111/ajco.13830.	No	Clearly irrelevant titles and abstracts
287	Wang B, Liu Q, Liu Y, Jiang R. Comparison of proximal femoral nail antirotation and dynamic hip screw internal fixation on serum markers in elderly patients with intertrochanteric fractures. Journal of the College of Physicians and Surgeons Pakistan. 2019;29(7):644-8. doi: 10.29271/jcpsp.2019.07.644.	No	Clearly irrelevant titles and abstracts
288	Wang B, Ge ZX, Yang GY, Zhang DZ, Zhang YG, Tian W, et al. Intramedullary nails versus extramedullary fixation in the repair of intertrochanteric fractures: A meta-analysis. Chinese Journal of Tissue Engineering Research. 2013;17(4):736-43. doi: 10.3969/j.issn.2095-4344.2013.04.026.	No	Meta-analysis
289	Wan QZ, Fu BG. [Clinical effect of titanium cable assisted fixation combined with lengthened Gamma nail in the treatment of subtrochanteric fracture of femur]. Zhongguo Gu Shang. 2020;33(11):1058-62. doi: 10.12200/j.issn.1003-0034.2020.11.014.	No	Clearly irrelevant titles and abstracts
290	Wan Q, Zhang Q, Zhang Y, Liu Y, Yang X. Effectiveness comparison between proximal femoral nail anti-rotation and proximal femoral locking compression plate for intertrochanteric fracture in elderly patients combined with hemiplegia due to cerebral infarction. Zhongguo xiu fu chong jian wai ke za zhi = Zhongguo xiufu chongjian waike zazhi = Chinese journal of reparative and reconstructive surgery.…	No	Clearly irrelevant titles and abstracts
291	Walton MJ, Barnett AJ, Jackson M. Tip-Apex Distance as a Predictor of Failure Following Cephalo-Medullary Fixation for Unstable Fractures of the Proximal Femur. Eur J Trauma Emerg Surg. 2008;34(3):273-6. doi: 10.1007/s00068-008-7075-3.	No	Clearly irrelevant titles and abstracts
292	Walter N, Szymski D, Kurtz SM, Lowenberg DW, Alt V, Lau EC, et al. Epidemiology and treatment of proximal femoral fractures in the elderly U.S. population. Scientific reports. 2023;13(1):12734. doi: 10.1038/s41598-023-40087-8.	No	Clearly irrelevant titles and abstracts
293	Walmsley D, Nicayenzi B, Kuzyk PR, Machin A, Bougherara H, Schemitsch EH, et al. Biomechanical analysis of the cephalomedullary nail versus the trochanteric stabilizing plate for unstable intertrochanteric femur fractures. Proc Inst Mech Eng H. 2016;230(12):1133-40. doi: 10.1177/0954411916676508.	No	Clearly irrelevant titles and abstracts
294	Wallace A, Amis J, Cafri G, Coplan P, Wood J. Comparative Safety of the TFN-ADVANCED Proximal Femoral Nailing System: Findings from a U.S. Health-Care Database. Journal of Bone and Joint Surgery. 2021;103(17):1637-45. doi: 10.2106/JBJS.20.02002.	No	Clearly irrelevant titles and abstracts
295	Waki T, Matsumura T, Fukumoto G, Takami T, Yano T, Ito K, et al. Revision surgery in a middle-aged patient with pertrochanteric fracture nonunion due to wedge effect caused by cephalomedullary nail: A case report. Trauma Case Reports. 2023;44. doi: 10.1016/j.tcr.2023.100785.	No	Clearly irrelevant titles and abstracts
296	Wahlsten LR, Palm H, Gislason GH, Brorson S. Sex differences in incidence rate, and temporal changes in surgical management and adverse events after hip fracture surgery in Denmark 1997-2017: a register-based study of 153,058 hip fracture patients. Acta Orthop. 2021;92(4):424-30. doi: 10.1080/17453674.2021.1923256.	No	Clearly irrelevant titles and abstracts
297	Wagner R, Blattert TR, Weckbach A. [Solution to the problem of extra-articular, femoral hip fracture by the "sliding screw-nail principle". Results of 2 different systems (classical nail and gamma nail)]. Unfallchirurg. 1998;101(12):894-900. doi: 10.1007/s001130050355.	No	Clearly irrelevant titles and abstracts
298	Wagman Y, Segal O, Dudkiewicz I, Steinberg E. Markers of muscle damage for comparing soft tissue injury following proximal femur nail and dynamic hip screw operations for intertrochanteric hip fractures. Injury. 2016;47(12):2764-8. doi: 10.1016/j.injury.2016.10.018.	No	Clearly irrelevant titles and abstracts
299	Waddell JP, Czitrom A, Simmons EH. Ender nailing in fractures of the proximal femur. J Trauma. 1987;27(8):911-6. doi: 10.1097/00005373-198708000-00011.	No	Clearly irrelevant titles and abstracts
300	Vopat BG, Kane PM, Truntzer J, McClure P, Paller D, Abbood E, et al. Is distal locking of long nails for intertrochanteric fractures necessary? A clinical study. Journal of Clinical Orthopaedics and Trauma. 2014;5(4):233-9. doi: 10.1016/j.jcot.2014.06.001.	No	Clearly irrelevant titles and abstracts
301	Vopat BG, Kane PM, Mansuripur PK, Paller D, Koruprolu S, Abbood E, et al. The effects of distal interlocking screws on torsional stability in three-part intertrochanteric hip fractures. Springerplus. 2015;4:413. doi: 10.1186/s40064-015-1196-z.	No	Clearly irrelevant titles and abstracts
302	von Rüden C, Hungerer S, Augat P, Trapp O, Bühren V, Hierholzer C. Breakage of cephalomedullary nailing in operative treatment of trochanteric and subtrochanteric femoral fractures. Archives of Orthopaedic and Trauma Surgery. 2015;135(2):179-85. doi: 10.1007/s00402-014-2121-6.	No	Clearly irrelevant titles and abstracts
303	Vlasak R, Gearen PF, Petty W. Knee arthrodesis in the treatment of failed total knee replacement. Clinical Orthopaedics and Related Research. 1995;321:138-44. doi: 10.1097/00003086-199512000-00021.	No	Clearly irrelevant titles and abstracts
304	Vishwanathan K, Akbari K, Patel AJ. Is the modified Harris hip score valid and responsive instrument for outcome assessment in the Indian population with pertrochanteric fractures? Journal of Orthopaedics. 2018;15(1):40-6. doi: 10.1016/j.jor.2017.12.001.	No	Clearly irrelevant titles and abstracts
305	Vishwanathan K, Akbari K, Patel A. Comparison of fluoroscopy time in short and long cephalomedullary nailing for 31A2 intertrochanteric hip fractures. Acta orthopaedica Belgica. 2021;87(2):305-11. doi: 10.52628/87.2.15.	No	Clearly irrelevant titles and abstracts
306	Villano M, Innocenti M, Civinini R, Carulli C, Civinini A, Taha ZA, et al. The lesser trochanter “Sling fixation technique” in proximal intramedullary nailing of unstable intertrochanteric fractures: A polymer-based cerclage wiring. Journal of Orthopaedics. 2022;34:94-9. doi: 10.1016/j.jor.2022.08.013.	No	Clearly irrelevant titles and abstracts
307	Villalón IE, Cancino J, Vigueras C, Contesse I, Piriz J, Del Rió J. High Energy Proximal Femur Fractures Treated with Cephalo-medullary Nails and Open Reduction through Mini-open Approach. Revista Chilena de Ortopedia y Traumatologia. 2019;60(3):79-85. doi: 10.1055/s-0039-3399543.	No	Clearly irrelevant titles and abstracts
308	Vilar-Sastre I, Corró S, Tomàs-Hernández J, Teixidor-Serra J, Selga-Marsà J, Piedra-Calle CA, et al. Fractures after cephalomedullary nailing of the femur: Systematization of surgical fixation based on the analysis of a single-center retrospective cohort. International Orthopaedics. 2022;46(10):2357-64. doi: 10.1007/s00264-022-05490-2.	No	Clearly irrelevant titles and abstracts
309	Viberg B, Eriksen L, Højsager KD, Højsager FD, Lauritsen J, Palm H, et al. Should Pertrochanteric and Subtrochanteric Fractures Be Treated with a Short or Long Intramedullary Nail?: A Multicenter Cohort Study. Journal of Bone and Joint Surgery. 2021;103(24):2291-8. doi: 10.2106/JBJS.20.01904.	No	Clearly irrelevant titles and abstracts
310	Vermesan D, Prejbeanu R, Poenaru DV, Petrescu H, Apostol E, Inchingolo F, et al. Do intramedullary implants improve survival in elderly patients with trochanteric fractures? A retrospective study. Clin Ter. 2015;166(3):e140-5. doi: 10.7417/ct.2015.1844.	No	Not randomized controlled trials
311	Verheyden AP, Josten C. Intramedullary fixation of intertrochanteric fractures with the proximal femoral nail (PFN). Operative Orthopadie und Traumatologie. 2003;15(1):20-37. doi: 10.1007/s00064-003-1060-0.	No	Not randomized controlled trials
312	Vergouwen M, James MG, You DZ, White NJ. Trends in implementation of evidence-based hip fracture management in a major Canadian city. OTA International. 2023;6(2). doi: 10.1097/OI9.0000000000000274.	No	Case report, abstract, letter, review or meta-analysis
313	Vergari A, Console E, Nestorini R, Frassanito L, Piersanti A, Sbaraglia F, et al. PENG block associated with dexmedetomidine sedation for intramedullary femoral fixation in high-risk elderly patients: a case series and review of the literature. Eur Rev Med Pharmacol Sci. 2023;27(20):10061-8. doi: 10.26355/eurrev_202310_34186.	No	Not randomized controlled trials
314	Verettas DAJ, Ifantidis P, Chatzipapas CN, Drosos GI, Xarchas KC, Chloropoulou P, et al. Systematic effects of surgical treatment of hip fractures: Gliding screw-plating vs intramedullary nailing. Injury. 2010;41(3):279-84. doi: 10.1016/j.injury.2009.09.012.	No	Not randomized controlled trials
315	Vaughn J, Cohen E, Vopat BG, Kane P, Abbood E, Born C. Complications of short versus long cephalomedullary nail for intertrochanteric femur fractures, minimum 1 year follow-up. European Journal of Orthopaedic Surgery and Traumatology. 2014. doi: 10.1007/s00590-014-1557-2.	No	Not randomized controlled trials
316	Varghese VD, Bhowmick K, Ramasamy B, Karuppusami R, Jepegnanam TS. Use of an Angled Blade Plate for 31A3 Intertrochanteric Fractures. Journal of Bone and Joint Surgery. 2021;103(21):2006-13. doi: 10.2106/JBJS.19.01265.	No	Not randomized controlled trials
317	Varela-Egocheaga JR, Iglesias-Colao R, Suárez-Suárez MA, Fernández-Villán M, González-Sastre V, Murcia-Mazón A. Minimally invasive osteosynthesis in stable trochanteric fractures: a comparative study between Gotfried percutaneous compression plate and Gamma 3 intramedullary nail. Arch Orthop Trauma Surg. 2009;129(10):1401-7. doi: 10.1007/s00402-009-0955-0.	No	Not randomized controlled trials
318	Varady NH, Ameen BT, Schwab PE, Yeung CM, Chen AF. Trends in the surgical treatment of pathological proximal femur fractures in the United States. Journal of Surgical Oncology. 2019;120(6):994-1007. doi: 10.1002/jso.25669.	No	Not randomized controlled trials
319	Varady NH, Ameen BT, Chen AF. Is Delayed Time to Surgery Associated with Increased Short-term Complications in Patients with Pathologic Hip Fractures? Clin Orthop Relat Res. 2020;478(3):607-15. doi: 10.1097/corr.0000000000001038.	No	Not randomized controlled trials
320	Vaquero J, Munoz J, Prat S, Ramirez C, Aguado HJ, Moreno E, et al. Proximal Femoral Nail Antirotation versus Gamma3 nail for intramedullary nailing of unstable trochanteric fractures. A randomised comparative study. Injury. 2012;43(SUPPL. 2):S47-S54. doi: 10.1016/S0020-1383(13)70179-7.	No	Clearly irrelevant titles and abstracts
321	VanWagner MJ, Porter SB, Spaulding AC, Shi GG, Wilke BK, Ledford CK. Intertrochanteric fracture fixation in solid organ transplant patients: outcomes and survivorship. Archives of Orthopaedic and Trauma Surgery. 2022;142(10):2739-45. doi: 10.1007/s00402-021-04096-4.	No	Not randomized controlled trials
322	Vande Voorde K, Dauwe J, Van Oost J. Late Presentation of an Iatrogenic Pseudoaneurysm of the Profunda Femoris Artery following Intramedullary Nailing. Case Rep Orthop. 2018;2018:8270256. doi: 10.1155/2018/8270256.	No	Not randomized controlled trials
323	van Zeeland ML, Genovesi IP, Mulder JW, Strating PR, Glas AS, Engel AF. POSSUM predicts hospital mortality and long-term survival in patients with hip fractures. J Trauma. 2011;70(4):E67-72. doi: 10.1097/TA.0b013e3181edbf7a.	No	Not randomized controlled trials
324	Van Grootven B, Detroyer E, Devriendt E, Sermon A, Deschodt M, Flamaing J, et al. Is preoperative state anxiety a risk factor for postoperative delirium among elderly hip fracture patients? Geriatr Gerontol Int. 2016;16(8):948-55. doi: 10.1111/ggi.12581.	No	Not randomized controlled trials
325	van den Kieboom J, Tirumala V, Klemt C, Kwon YM. Outcome of Two-Stage Revision Total Hip and Knee Arthroplasty as a Salvage Procedure for Deep Infection of Peri-Articular Fracture Fixation: Propensity Score-Matched Study. Archives of Bone and Joint Surgery. 2022;10(7):576-84. doi: 10.22038/ABJS.2022.51393.2541.	No	Not randomized controlled trials
326	van den Brink WA, Janssen IM. Failure of the gamma nail in a highly unstable proximal femur fracture: report of four cases encountered in The Netherlands. J Orthop Trauma. 1995;9(1):53-6. doi: 10.1097/00005131-199502000-00008.	No	Not randomized controlled trials
327	Vallon F, Gamulin A. Fixation of AO-OTA 31-A1 and A2 trochanteric femur fractures using a sliding hip screw system: can we trust a two-hole side plate construct? A review of the literature. Efort Open Reviews. 2020;5(2):118-25. doi: 10.1302/2058-5241.5.190020.	No	Not randomized controlled trials
328	Valentini R, Zandanel L, Martino M, Piovan G, Fancellu G. Proximal cut-out in the pertrochanteric fracture. Journal of Orthopaedics and Traumatology. 2013;14(1):S103-S4. doi: 10.1007/s10195-013-0264-9.	No	Not randomized controlled trials
329	Valen AK, Viberg B, Gundtoft PH, Wæver D, Thorninger R. Mortality in patients with trochanteric hip fractures (AO/OTA 31-A) treated with sliding hip screw versus intramedullary nail: A retrospective national registry study of 9547 patients from the Danish Fracture Database. Injury. 2023. doi: 10.1016/j.injury.2023.03.008.	No	Not randomized controlled trials
330	Vajapey SP, Li M. Intramedullary nailing of a periprosthetic intertrochanteric fracture in the setting of prior hip resurfacing: A new technique for fracture fixation. Techniques in Orthopaedics. 2021;36(2):151-6. doi: 10.1097/BTO.0000000000000418.	No	Not randomized controlled trials
331	Uzun M, Ertürer E, Oztürk I, Akman S, Seçkin F, Ozçelik IB. [Long-term radiographic complications following treatment of unstable intertrochanteric femoral fractures with the proximal femoral nail and effects on functional results]. Acta Orthop Traumatol Turc. 2009;43(6):457-63. doi: 10.3944/aott.2009.457.	No	Not randomized controlled trials
332	Uzer G, Elmadağ NM, Yıldız F, Bilsel K, Erden T, Toprak H. Comparison of two types of proximal femoral hails in the treatment of intertrochanteric femur fractures. Ulusal Travma ve Acil Cerrahi Dergisi. 2015;21(5):385-91. doi: 10.5505/tjtes.2015.72173.	No	Not randomized controlled trials
333	Upadhyaya GK, Iyengar K, Jain VK, Vaishya R. Challenges and strategies in management of osteoporosis and fragility fracture care during COVID-19 pandemic. Journal of Orthopaedics. 2020;21:287-90. doi: 10.1016/j.jor.2020.06.001.	No	Not randomized controlled trials
334	Uliana CS, Abagge M, Malafaia O, Kalil Filho FA, da Cunha LA. Transtrochanteric fractures: evaluation of data between hospital admission and discharge. Rev Bras Ortop. 2014;49(2):121-8. doi: 10.1016/j.rboe.2014.03.003.	No	Clearly irrelevant titles and abstracts
335	Tzachev N, Ivanov N, Hariskov N, Iotov A. Intramedullary fixation of complex fractures in proximal femur. HIP International. 2015;25:S54. doi: 10.5301/hipint.5000333.	No	Clearly irrelevant titles and abstracts
336	Tzachev N, Baltov A, Kostov D, Gerov I, Iotov A. “Japanese finger” type - Rare pertrochanteric fractures. Injury. 2012;43:S16. doi: 10.1016/S0020-1383(12)70058-X.	No	Clearly irrelevant titles and abstracts
337	Tüzün HY, Bilekli AB, Erşen Ö. The factors that affect blood loss in intertrochanteric fractures treated with proximal femoral nail in the elderly. European journal of trauma and emergency surgery : official publication of the European Trauma Society. 2022;48(3):1879-84. doi: 10.1007/s00068-021-01670-8.	No	Clearly irrelevant titles and abstracts
338	Turgut A, Kalenderer Ö, Günaydın B, Önvural B, Karapınar L, Ağuş H. Fixation of intertrochanteric femur fractures using Proximal Femoral Nail Antirotation (PFNA) in the lateral decubitus position without a traction table. Acta orthopaedica et traumatologica turcica. 2014;48(5):513-20. doi: 10.3944/AOTT.2014.14.0098.	No	Clearly irrelevant titles and abstracts
339	Tucker SM, Wee H, Fox E, Reid JS, Lewis GS. Parametric Finite Element Analysis of Intramedullary Nail Fixation of Proximal Femur Fractures. Journal of Orthopaedic Research. 2019;37(11):2358-66. doi: 10.1002/jor.24401.	No	Clearly irrelevant titles and abstracts
340	Tucker A, Warnock M, McDonald S, Cusick L, Foster AP. Fatigue failure of the cephalomedullary nail: revision options, outcomes and review of the literature. Eur J Orthop Surg Traumatol. 2018;28(3):511-20. doi: 10.1007/s00590-017-2059-9.	No	Clearly irrelevant titles and abstracts
341	Tucker A, Donnelly KJ, Rowan C, McDonald S, Foster AP. Is the Best Plate a Nail? A Review of 3230 Unstable Intertrochanteric Fractures of the Proximal Femur. Journal of Orthopaedic Trauma. 2018;32(2):53-60. doi: 10.1097/BOT.0000000000001038.	No	Clearly irrelevant titles and abstracts
342	Tsang ST, Aitken SA, Golay SK, Silverwood RK, Biant LC. When does hip fracture surgery fail? Injury. 2014;45(7):1059-65. doi: 10.1016/j.injury.2014.03.019.	No	Clearly irrelevant titles and abstracts
343	Tsai SW, Lin CFJ, Tzeng YH, Lin CC, Huang CK, Chang MC, et al. Risk factors for cut-out failure of Gamma3 nails in treating unstable intertrochanteric fractures: An analysis of 176 patients. Journal of the Chinese Medical Association. 2017;80(9):587-94. doi: 10.1016/j.jcma.2017.04.007.	No	Clearly irrelevant titles and abstracts
344	Trincado RM, Mori MAK, Fernandes LS, Perlaky TA, Hungria JOS. EPIDEMIOLOGY OF PROXIMAL FEMUR FRACTURE IN OLDER ADULTS IN A PHILANTHROPICAL HOSPITAL IN SÃO PAULO. Acta Ortopedica Brasileira. 2022;30(6). doi: 10.1590/1413-785220223006e255963.	No	Clearly irrelevant titles and abstracts
345	Traverso A, Ngo TH, Fernandez Gil G, Lannes X, Steinmetz S, Moerenhout K. Clinical and radiological outcome of the Chimaera short nailing system in inter- and subtrochanteric fractures. Injury. 2023;54(3):970-5. doi: 10.1016/j.injury.2023.01.027.	No	Clearly irrelevant titles and abstracts
346	Toyota T, Horiuchi H, Takizawa T, Yamazaki I, Matsunaga D, Nakamura Y, et al. A case of femoral pseudoaneurysm after surgery for intertrochanteric fracture. J Orthop Sci. 2017;22(2):362-5. doi: 10.1016/j.jos.2015.07.003.	No	Clearly irrelevant titles and abstracts
347	Tosounidis TH, Castillo R, Kanakaris NK, Giannoudis PV. Common complications in hip fracture surgery: Tips/tricks and solutions to avoid them. Injury-International Journal of the Care of the Injured. 2015;46:S3-S11. doi: 10.1016/j.injury.2015.08.006.	No	Clearly irrelevant titles and abstracts
348	Tornetta P, Kocher MS, Probe RA, Foster TE, Silvestri L. Myth busters: An AOA symposium: AOA critical issues. Journal of Bone and Joint Surgery - American Volume. 2014;96(19):e170. doi: 10.2106/JBJS.L.01536.	No	Clearly irrelevant titles and abstracts
349	Tornetta P. Interobserver Reliability in Imaging-Based Fracture Union Assessment - Two Systematic Reviews. Journal of Orthopaedic Trauma. 2020;34(1):E37-E8. doi: 10.1097/BOT.0000000000001598.	No	Clearly irrelevant titles and abstracts
350	Topak D, Jr., Özdemir MA, Telek M, Kaya S, Yönder İ H, Bilal B, et al. A Prospective Randomized Trial: Does Full Weight Bearing Improve Functional Outcomes in Elderly Patients With Proximal Intramedullary Nailing After an Intertrochanteric Femur Fracture? Cureus. 2023;15(11):e48997. doi: 10.7759/cureus.48997.	No	Clearly irrelevant titles and abstracts
351	Tomita Y, Yamamoto N, Inoue T, Noda T, Kawasaki K, Ozaki T. Clinical prediction model for postoperative ambulatory ability outcomes in patients with trochanteric fractures. Injury-International Journal of the Care of the Injured. 2021;52(7):1826-32. doi: 10.1016/j.injury.2021.04.043.	No	Clearly irrelevant titles and abstracts
352	Tomčovčík L, Kováč P, Daňo J, Čuha R. Late laceration of the superficial femoral artery by an intertrochanteric fracture fragment. HIP International. 2011;21(2):273-5. doi: 10.5301/HIP.2011.6512.	No	Clearly irrelevant titles and abstracts
353	Tokgöz MA, Kılıçaslan ÖF. Predictors of cut-out after fixation of intertrochanteric fractures with two cephalocervical screwed proximal femur nails. Gazi Medical Journal. 2021;32(2 A):287-91. doi: 10.12996/gmj.2021.66.	No	Clearly irrelevant titles and abstracts
354	Tisherman RT, Hankins ML, Moloney GB, Tarkin IS. Distal locking of short cephalomedullary nails decreases varus collapse in unstable intertrochanteric fractures – a biomechanical analysis. Injury. 2021;52(3):414-8. doi: 10.1016/j.injury.2021.02.007.	No	Clearly irrelevant titles and abstracts
355	Tilaveridis P, Iliopoulos E, Georgoulas P, Drosos G, Ververidis A, Tilkeridis K. Treating peri-trochanteric hip fractures with intramedullary nail, when a second anti-rotational screw is necessary? BMC Musculoskeletal Disorders. 2023;24(1). doi: 10.1186/s12891-023-06892-y.	No	Clearly irrelevant titles and abstracts
356	Tian Z, Chen J, Zhang Y, Shi L, Li W. A Retrospective Study of 98 Elderly Patients with High-Risk Lateral Femoral Wall Intertrochanteric Hip Fractures to Compare Outcomes Following Surgery with Proximal Femoral Nail Antirotation (PFNA) Versus Dynamic Hip Screw (DHS). Medical Science Monitor. 2022;28. doi: 10.12659/MSM.936923.	No	Clearly irrelevant titles and abstracts
357	Tian S, Shen Z, Liu Y, Zhang Y, Peng A. The effect of tranexamic acid on hidden bleeding in older intertrochanteric fracture patients treated with PFNA. Injury. 2018;49(3):680-4. doi: 10.1016/j.injury.2018.01.026.	No	Clearly irrelevant titles and abstracts
358	Tian M, Gong X, Rath S, Wei J, Yan LL, Lamb SE, et al. Management of hip fractures in older people in Beijing: a retrospective audit and comparison with evidence-based guidelines and practice in the UK. Osteoporosis International. 2016;27(2):677-81. doi: 10.1007/s00198-015-3261-4.	No	Clearly irrelevant titles and abstracts
359	Tian K, Liu C, Yan J, Fan K, Ma W, Chen K. Feasibility study of Kirschner wire-fixation-cortical bone technique in treatment of intertrochanteric fracture. Zhongguo xiu fu chong jian wai ke za zhi = Zhongguo xiufu chongjian waike zazhi = Chinese journal of reparative and reconstructive surgery. 2019;33(10):1239-44. doi: 10.7507/1002-1892.201904126.	No	Clearly irrelevant titles and abstracts
360	Tian GM, Li P, Bi DW. Medium term follow up outcomes of uncemented total hip arthroplasty for traumatic arthritis after intramedullary nail fixation of femoral intertrochanteric fracture. Zhongguo gu shang = China journal of orthopaedics and traumatology. 2023;36(11):1026-30. doi: 10.12200/j.issn.1003-0034.2023.11.004.	No	Clearly irrelevant titles and abstracts
361	Tian C, Zhu H, Shi L, Chen X, Xie T, Rui Y. Is There a “Black Friday” for Geriatric Hip Fracture Surgery? Orthopaedic Surgery. 2023;15(5):1304-11. doi: 10.1111/os.13741.	No	Clearly irrelevant titles and abstracts
362	Thudukuchi Ramanathan A, Lourdes K. Imaging in fracture surgeries-a tool for quality assessment. International Journal of Research in Pharmaceutical Sciences. 2020;11(2):1679-83. doi: 10.26452/ijrps.v11i2.2056.	No	Clearly irrelevant titles and abstracts
363	Thomas RL. Management of hip fracture in the geriatric patient: A team approach in the institutional setting. Topics in Geriatric Rehabilitation. 1996;12(1):59-69. doi: 10.1097/00013614-199609000-00009.	No	Clearly irrelevant titles and abstracts
364	Thiesen DM, Ntalos D, Korthaus A, Petersik A, Frosch KH, Hartel MJ. A comparison between Asians and Caucasians in the dimensions of the femoral isthmus based on a 3D-CT analysis of 1189 adult femurs. European journal of trauma and emergency surgery : official publication of the European Trauma Society. 2022;48(3):2379-86. doi: 10.1007/s00068-021-01740-x.	No	Clearly irrelevant titles and abstracts
365	Thein E, De Cannière A, Burn A, Borens O. Medial migration of lag screw after gamma nailing. Injury. 2014;45(8):1275-9. doi: 10.1016/j.injury.2014.04.016.	No	Clearly irrelevant titles and abstracts
366	Thankappan A, Nasimudeen N, Thomas A, Karikkanthra J, Pullockara J. An unusual case of metaphyseal osteonecrosis of humerus in a post covid patient: a case report. Pan African Medical Journal. 2022;42. doi: 10.11604/pamj.2022.42.244.34337.	No	Clearly irrelevant titles and abstracts
367	Thamyongkit S, MacKenzie JS, Sirisreetreerux N, Shafiq B, Hasenboehler EA. Outcomes after unstable pertrochanteric femur fracture: intermediate versus long cephalomedullary nails. European Journal of Trauma and Emergency Surgery. 2020;46(5):963-8. doi: 10.1007/s00068-018-1002-z.	No	Clearly irrelevant titles and abstracts
368	Thakur P, Khanal KR, Amatya I. Functional Outcome of Proximal Femoral Nailing in Intertrochanteric Fracture. Journal of Nepal Health Research Council. 2022;19(4):805-8. doi: 10.33314/jnhrc.v19i04.3946.	No	Clearly irrelevant titles and abstracts
369	Thakkar CJ, Thakkar S, Kathalgere RT, Kumar MN. Calcar femorale grafting in the hemiarthroplasty of the hip for unstable inter trochanteric fractures. Indian Journal of Orthopaedics. 2015;49(6):602-9. doi: 10.4103/0019-5413.168762.	No	Clearly irrelevant titles and abstracts
370	Testa G, Montemagno M, Vescio A, Micali G, Perrotta R, Lacarrubba F, et al. Blood-Transfusion Risk Factors after Intramedullary Nailing for Extracapsular Femoral Neck Fracture in Elderly Patients. J Funct Morphol Kinesiol. 2023;8(1). doi: 10.3390/jfmk8010027.	No	Clearly irrelevant titles and abstracts
371	Testa EJ, Albright AJ, Morrissey P, Orman S, Clippert D, Antoci V. Local anesthetic with monitored anesthesia care in cephalomedullary nailing of proximal femur fractures. Orthopaedics and Traumatology: Surgery and Research. 2023;109(7). doi: 10.1016/j.otsr.2023.103619.	No	Clearly irrelevant titles and abstracts
372	Tengberg PT, Foss NB, Palm H, Kallemose T, Troelsen A. Tranexamic acid reduces blood loss in patients with extracapsular fractures of the hip: results of a randomised controlled trial. Bone Joint J. 2016;98-b(6):747-53. doi: 10.1302/0301-620x.98b6.36645.	No	Clearly irrelevant titles and abstracts
373	Teng L, Xiao Y, Zhong G. Treatment of peri-implant refracture after intramedullary nail fixation for intertrochanteric fractures. Zhongguo xiu fu chong jian wai ke za zhi = Zhongguo xiufu chongjian waike zazhi = Chinese journal of reparative and reconstructive surgery. 2021;35(3):312-7. doi: 10.7507/1002-1892.202010011.	No	Clearly irrelevant titles and abstracts
374	Temiz A, Durak A, Atici T. Unstable intertrochanteric femur fractures in geriatric patients treated with the DLT trochanteric nail. Injury. 2015;46(S2):S41-S6. doi: 10.1016/j.injury.2015.05.031.	No	Clearly irrelevant titles and abstracts
375	Tekin SB, Bozgeyik B, Mert A. Relationship between admission neutrophil/lymphocyte, thrombocyte/lymphocyte, and monocyte/lymphocyte ratios and 1-year mortality in geriatric hip fractures: Triple comparison. Ulusal Travma ve Acil Cerrahi Dergisi. 2022;28(11):1634-40. doi: 10.14744/tjtes.2021.94799.	No	Clearly irrelevant titles and abstracts
376	Taşkın E, Özşahin MK, Afacan MY, Acar M, Kara E, Şeker A. Evaluation of patients’ post-operative results operated for hip fracture with computerized dynamic post-urography: Proximal femoral nailing versus hip arthroplasty. Ulusal Travma ve Acil Cerrahi Dergisi. 2023;29(10):1175-83. doi: 10.14744/tjtes.2023.24804.	No	Clearly irrelevant titles and abstracts
377	Tarrant SM, Graan D, Tarrant DJ, Kim RG, Balogh ZJ. Medial Calcar Comminution and Intramedullary Nail Failure in Unstable Geriatric Trochanteric Hip Fractures. Medicina (Kaunas). 2021;57(4). doi: 10.3390/medicina57040338.	No	Clearly irrelevant titles and abstracts
378	Tarantino U, Oliva F, Impagliazzo A, Mattei A, Cannata G, Pompili GF, et al. A comparative prospective study of dynamic variable angle hip screw and Gamma nail in intertrochanteric hip fractures. Disabil Rehabil. 2005;27(18-19):1157-65. doi: 10.1080/09638280500055875.	No	Clearly irrelevant titles and abstracts
379	Tao YL, Ma Z, Chang SM. Letter to the editor: Does PFNA II avoid lateral cortex impingement for unstable peritrochanteric fractures? Clinical Orthopaedics and Related Research. 2013;471(4):1393-4. doi: 10.1007/s11999-013-2793-1.	No	Clearly irrelevant titles and abstracts
380	Tang Z, Wu Q, Li P, Wei X. Bilateral intertrochanteric fractures in an elderly patient following high-energy trauma: a case report. BMC Musculoskelet Disord. 2024;25(1):310. doi: 10.1186/s12891-024-07432-y.	No	Clearly irrelevant titles and abstracts
381	Tang Y, Wang D, Wang L, Xiong W, Fang Q, Lin W, et al. The PFNA in treatment of intertrochanteric fractures with or without lateral wall fracture in elderly patients: a retrospective cohort study. European Journal of Medical Research. 2023;28(1). doi: 10.1186/s40001-023-01332-y.	No	Clearly irrelevant titles and abstracts
382	Tang Y, Kang L, Guo M, Fan L. Intertrochanteric Fracture Surgery Patients with Diabetes Mellitus are Prone to Suffer Perioperative Neurological and Endocrine/Metabolic Complications: A Propensity-Score Matched Analysis. Therapeutics and Clinical Risk Management. 2022;18:775-83. doi: 10.2147/TCRM.S366846.	No	Clearly irrelevant titles and abstracts
383	Tang W, Yao W, Wang W, Ding W, Ni X, He R. Association between admission albumin levels and 30-day readmission after hip fracture surgery in geriatric patients: a propensity score-matched study. BMC Musculoskeletal Disorders. 2024;25(1). doi: 10.1186/s12891-024-07336-x.	No	Clearly irrelevant titles and abstracts
384	Tang W, Ni X, Yao W, Wang W, Lv Q, Ding W, et al. The correlation between admission hyperglycemia and 30-day readmission after hip fracture surgery in geriatric patients: a propensity score-matched study. Frontiers in Endocrinology. 2024;15. doi: 10.3389/fendo.2024.1340435.	No	Clearly irrelevant titles and abstracts
385	Tang TY, Liou JY, Chiang KL, Wu CC, Hung CJ. Peripheral nerve blocks for surgical anesthesia of hip fracture in a patient with severe cardiopulmonary comorbidities and anticoagulation. Regional Anesthesia and Pain Medicine. 2017;42(5):e66. doi: 10.1097/AAP.0000000000000656.	No	Clearly irrelevant titles and abstracts
386	Tang L, Yi X, Yuan T, Li H, Xu C. Navigated intramedullary nailing for patients with intertrochanteric hip fractures is cost-effective at high-volume hospitals in mainland China: A markov decision analysis. Front Surg. 2022;9:1048885. doi: 10.3389/fsurg.2022.1048885.	No	Clearly irrelevant titles and abstracts
387	Tang BB, Liu K, Wu LG, Shi XL. Analysis of the related factors of fever of unknown causes before operation of intertrochanteric fracture in the elderly. Zhongguo gu shang = China journal of orthopaedics and traumatology. 2020;33(4):298-301. doi: 10.12200/j.issn.1003-0034.2020.04.002.	No	Clearly irrelevant titles and abstracts
388	Tanaka T, Kitasato S, Chazono M, Kumagae Y, Iida T, Mitsuhashi M, et al. Use of an injectable complex of β-tricalcium phosphate granules, hyaluronate, and fibroblast growth factor-2 on repair of unstable intertrochanteric fractures. Open Biomedical Engineering Journal. 2012;6(1):98-103. doi: 10.2174/1874120701206010098.	No	Clearly irrelevant titles and abstracts
389	Tanaka T, Imanishi J, Charoenlap C, Choong PFM. Intramedullary nailing has sufficient durability for metastatic femoral fractures. World Journal of Surgical Oncology. 2016;14(1). doi: 10.1186/s12957-016-0836-2.	No	Clearly irrelevant titles and abstracts
390	Tan WL, Shi YX, Zhang JY, Tang CR, Guan QB, Tan JJ. Bipolar Hemiarthroplasty should not be selected as the primary option for intertrochanteric fractures in elderly patients aged 85 years or more. Medicine (Baltimore). 2020;99(37):e21862. doi: 10.1097/md.0000000000021862.	No	Clearly irrelevant titles and abstracts
391	Tan MWP, Vellasamy A. Clinical outcomes between long and short proximal femoral nail antirotation (PFNA-II) devices in the management of extracapsular hip fractures: A retrospective cohort study. Current Orthopaedic Practice. 2021;32(3):279-83. doi: 10.1097/BCO.0000000000000987.	No	Clearly irrelevant titles and abstracts
392	Tan BY, Lau AC, Kwek EB. Morphology and fixation pitfalls of a highly unstable intertrochanteric fracture variant. J Orthop Surg (Hong Kong). 2015;23(2):142-5. doi: 10.1177/230949901502300204.	No	Clearly irrelevant titles and abstracts
393	Talmaç MA, Görgel MA, Armağan R, Sönmez MM, Özdemir HM. Examining implant superiority in the treatment of simple pertrochanteric fractures of the proximal femur in elderly patients. Ulusal Travma ve Acil Cerrahi Dergisi. 2019;25(4):410-6. doi: 10.14744/tjtes.2019.21270.	No	Clearly irrelevant titles and abstracts
394	Takemoto RC, Lekic N, Schwarzkopf R, Kummer FJ, Egol KA. The effect of two different trochanteric nail lag-screw designs on fixation stability of four-part intertrochanteric fractures: A clinical and biomechanical study. Journal of Orthopaedic Science. 2014;19(1). doi: 10.1007/s00776-013-0493-z.	No	Clearly irrelevant titles and abstracts
395	Takashima K, Nakahara I, Hamada H, Ando W, Takao M, Uemura K, et al. A carbon fiber-reinforced polyetheretherketone intramedullary nail improves fracture site visibility on postoperative radiographic images. Injury. 2021;52(8):2225-32. doi: 10.1016/j.injury.2021.03.048.	No	Clearly irrelevant titles and abstracts
396	Takano MI, de Moraes RC, de Almeida LG, Queiroz RD. Analysis of using antirotational device on cephalomedullary nail for proximal femoral fractures. Rev Bras Ortop. 2014;49(1):17-24. doi: 10.1016/j.rboe.2014.01.001.	No	Clearly irrelevant titles and abstracts
397	Takagi Y, Yamada H, Ebara H, Hayashi H, Inatani H, Toyooka K, et al. Bilateral simultaneous asymmetric hip fracture without major trauma in an elderly patient: a case report. J Med Case Rep. 2022;16(1):278. doi: 10.1186/s13256-022-03494-5.	No	Clearly irrelevant titles and abstracts
398	Swift B, Stewart A, Grammatopoulos G, Papp S, Wilkin G, Liew A. Comparing the rates and modes of failure of two third generation cephalomedullary nail systems in the treatment of intertrochanteric hip fractures. Injury. 2022;53(8):2846-52. doi: 10.1016/j.injury.2022.06.005.	No	Clearly irrelevant titles and abstracts
399	Swart E, Makhni EC, Macaulay W, Rosenwasser MP, Bozic KJ. Cost-effectiveness analysis of fixation options for intertrochanteric hip fractures. Journal of Bone and Joint Surgery - American Volume. 2014;96(19):1612-20. doi: 10.2106/JBJS.M.00603.	No	Clearly irrelevant titles and abstracts
400	Sutter JR, Vickers KC, Wodka NF. Acute care physical therapy for a patient with hip fracture and sternal restrictions: Applying the evidence and collaborating through the dilemma. Journal of Acute Care Physical Therapy. 2016;7(4):164-72. doi: 10.1097/JAT.0000000000000040.	No	Clearly irrelevant titles and abstracts
401	Surucu S, Aydin M, Gurcan MB, Daglar S, Umur FL. The effect of surgical technique on cognitive function in elderly patients with hip fractures: Proximal femoral nailing versus hemiarthroplasty. Jt Dis Relat Surg. 2022;33(3):574-9. doi: 10.52312/jdrs.2022.623.	No	Clearly irrelevant titles and abstracts
402	Sun X, Qiu Z, Liu Y, Li J, Liu H. Comparison of clinical efficacy of pfna and fhr on intertrochanteric fractures and their effects on tracp-5b and balp. Acta Medica Mediterranea. 2021;37(6):3497-503. doi: 10.19193/0393-6384_2021_6_551.	No	Clearly irrelevant titles and abstracts
403	Sun SH, Chen CY, Lin KC. A New Postoperative Stability Score to Predict Loss of Reduction in Intertrochanteric Fractures in Elderly Patients. Life (Basel). 2024;14(7). doi: 10.3390/life14070858.	No	Clearly irrelevant titles and abstracts
404	Sun QZ, Ruan CQ, Li GM, Chen WL, Ding Q, Zhang CJ. Comparison of clinical effect betweem reconstructing femoral calcar and proximal femoral antirotation nail for the treatment of unstable femoral intertrochanteric fracture in elderly patients. Zhongguo gu shang = China journal of orthopaedics and traumatology. 2016;29(8):684-8. doi: 10.3969/j.issn.1003-0034.2016.08.002.	No	Clearly irrelevant titles and abstracts
405	Sun FG, Wang DX, Hu YT, Xu RM. Clinical observation of proximal femoral anti-rotation nail for the treatment of femoral intertrochanteric fracture. Zhongguo gu shang = China journal of orthopaedics and traumatology. 2017;30(10):915-9. doi: 10.3969/j.issn.1003-0034.2017.10.008.	No	Clearly irrelevant titles and abstracts
406	Sun D, Wang C, Chen Y, Liu X, Zhao P, Zhang H, et al. A meta-analysis comparing intramedullary with extramedullary fixations for unstable femoral intertrochanteric fractures. Medicine (United States). 2019;98(37). doi: 10.1097/MD.0000000000017010.	No	Clearly irrelevant titles and abstracts
407	Sullivan M, Bonilla K, Donegan D. Malrotation of Long Bones. Orthopedic Clinics of North America. 2021;52(3):215-29. doi: 10.1016/j.ocl.2021.03.008.	No	Clearly irrelevant titles and abstracts
408	Suhm N, Kaelin R, Studer P, Wang Q, Kressig RW, Rikli D, et al. Orthogeriatric care pathway: a prospective survey of impact on length of stay, mortality and institutionalisation. Arch Orthop Trauma Surg. 2014;134(9):1261-9. doi: 10.1007/s00402-014-2057-x.	No	Clearly irrelevant titles and abstracts
409	Suhm N, Jacob AL, Zuna I, Roser HW, Regazzoni P, Messmer P. Radiation exposure to the patient during closed intramedullary nailing. Radiologe. 2001;41(1):91-4. doi: 10.1007/s001170050932.	No	Clearly irrelevant titles and abstracts
410	Suh YS, Nho JH, Song MG, Lee DW, Jang BW. Midterm Outcomes of Intramedullary Fixation of Intertrochanteric Femoral Fractures Using Compression Hip Nails: Radiologic and Clinical Results. CiOS Clinics in Orthopedic Surgery. 2023;15(3):373-9. doi: 10.4055/cios22149.	No	Clearly irrelevant titles and abstracts
411	Suh YS, Nho JH, Seo J, Jang BW, Park JS. Hip fracture surgery without transfusion in patients with hemoglobin less than 10 g/dl. CiOS Clinics in Orthopedic Surgery. 2021;13(1):30-6. doi: 10.4055/cios20070.	No	Clearly irrelevant titles and abstracts
412	Suckel AA, Dietz K, Wuelker N, Helwig P. Evaluation of complications of three different types of proximal extra-articular femur fractures: Differences in complications, age, sex and surviving rates. International Orthopaedics. 2007;31(5):689-95. doi: 10.1007/s00264-006-0250-4.	No	Clearly irrelevant titles and abstracts
413	Suckel A, Helwig P, Schirmer A, Garbrecht M, Mocke U. Complication rate in the treatment of inter- and subtrochanteric femure fractures with two intramedullary osteosyntheses. Comparison of a conventional nailing system and a rotation stable fixation of the head-neck-fragment, gammanail and glidingnail. Zentralblatt fur Chirurgie. 2003;128(3):212-7. doi: 10.1055/s-2003-38535.	No	Clearly irrelevant titles and abstracts
414	Subasi O, Aslan L, Demirhan M, Seyahi A, Lazoglu I. A novel lower bound for tip-apex distance. European journal of trauma and emergency surgery : official publication of the European Trauma Society. 2022;48(3):1787-98. doi: 10.1007/s00068-020-01514-x.	No	Clearly irrelevant titles and abstracts
415	Subash Y. Valgus osteotomy with dhs fixation in the management of malunited intertrochanteric fractures in a rural population. Malaysian Orthopaedic Journal. 2020;14(3):98-103. doi: 10.5704/MOJ.2011.015.	No	Clearly irrelevant titles and abstracts
416	Su Z, Yang M, Luo G, Liang L, Hao Y. Treatment of Elderly Femoral Intertrochanteric Fracture by InterTan Intramedullary Nail and PFNA. Evidence-based Complementary and Alternative Medicine. 2022;2022. doi: 10.1155/2022/5020960.	No	Clearly irrelevant titles and abstracts
417	Su H, Liu H, Liu J, Wang X. Ältere Patienten mit intertrochantärer Fraktur nach intramedullärer Fixation : Analyse der Risikofaktoren für eine tiefe Beinvenenthrombose in der Wadenmuskulatur. Der Orthopade. 2018;47(4):341-6. doi: 10.1007/s00132-018-3552-5.	No	Clearly irrelevant titles and abstracts
418	Studer P, Suhm N, Wang Q, Rosenthal R, Saleh HAF, Jakob M. Displaced trochanteric fragments lead to poor functional outcome in pertrochanteric fractures treated by cephalomedullary nails. Injury. 2015;46(12):2384-8. doi: 10.1016/j.injury.2015.06.040.	No	Clearly irrelevant titles and abstracts
419	Ström P, Hailer NP, Wolf O. Time to entry point and distal locking of intramedullary nails: a methodological phantom study comparing biplanar and uniplanar surgical imaging. BMC Musculoskelet Disord. 2022;23(1):178. doi: 10.1186/s12891-022-05130-1.	No	Clearly irrelevant titles and abstracts
420	Streubel PN, Ricci WM, Wong A, Gardner MJ. Mortality After Distal Femur Fractures in Elderly Patients. Clinical Orthopaedics and Related Research. 2011;469(4):1188-96. doi: 10.1007/s11999-010-1530-2.	No	Clearly irrelevant titles and abstracts
421	Streubel PN, Moustoukas MJ, Obremskey WT. Mechanical Failure After Locking Plate Fixation of Unstable Intertrochanteric Femur Fractures. Journal of Orthopaedic Trauma. 2013;27(1):22-8. doi: 10.1097/BOT.0b013e318251930d.	No	Clearly irrelevant titles and abstracts
422	Streubel PN, Moustoukas M, Obremskey WT. Locked plating versus cephalomedullary nailing of unstable intertrochanteric femur fractures. European Journal of Orthopaedic Surgery and Traumatology. 2016;26(4):385-90. doi: 10.1007/s00590-016-1743-5.	No	Clearly irrelevant titles and abstracts
423	Streubel PN. Mortality after Periprosthetic Femur Fractures. Journal of Knee Surgery. 2013;26(1):27-30. doi: 10.1055/s-0033-1333905.	No	Clearly irrelevant titles and abstracts
424	Strauss EJ, Kummer FJ, Koval KJ, Egol KA. The "Z-effect" phenomenon defined: A laboratory study. Journal of Orthopaedic Research. 2007;25(12):1568-73. doi: 10.1002/jor.20457.	No	Clearly irrelevant titles and abstracts
425	Strauss E, Frank J, Lee J, Kummer FJ, Tejwani N. Helical blade versus sliding hip screw for treatment of unstable intertrochanteric hip fractures: A biomechanical evaluation. Injury. 2006;37(10):984-9. doi: 10.1016/j.injury.2006.06.008.	No	Clearly irrelevant titles and abstracts
426	Strathy GM, Johnson EW, Jr. Ender's pinning for fractures about the hip. Mayo Clin Proc. 1984;59(6):411-4. doi: 10.1016/s0025-6196(12)61465-7.	No	Clearly irrelevant titles and abstracts
427	Stern R, Lübbeke A, Suva D, Miozzari H, Hoffmeyer P. Prospective randomised study comparing screw versus helical blade in the treatment of low-energy trochanteric fractures. International Orthopaedics. 2011;35(12):1855-61. doi: 10.1007/s00264-011-1232-8.	No	Clearly irrelevant titles and abstracts
428	Stern R. Are there advances in the treatment of extracapsular hip fractures in the elderly? Injury. 2007;38(SUPPL. 3):77-87. doi: 10.1016/j.injury.2007.08.015.	No	Clearly irrelevant titles and abstracts
429	Stern LC, Gorczyca JT, Kates S, Ketz J, Soles G, Humphrey CA. Radiographic Review of Helical Blade Versus Lag Screw Fixation for Cephalomedullary Nailing of Low-Energy Peritrochanteric Femur Fractures: There is a Difference in Cutout. Journal of Orthopaedic Trauma. 2017;31(6):305-10. doi: 10.1097/bot.0000000000000853.	No	Clearly irrelevant titles and abstracts
430	Stenquist DS, Albertson S, Bailey D, Paladino L, Flanagan CD, Stang T, et al. High- Versus Low-Energy Intertrochanteric Hip Fractures in Young Patients: Injury Characteristics and Factors Associated With Complications. Journal of Orthopaedic Trauma. 2023;37(5):222-9. doi: 10.1097/BOT.0000000000002587.	No	Clearly irrelevant titles and abstracts
431	Steinberg EL, Blumberg N, Dekel S. The fixion proximal femur nailing system: Biomechanical properties of the nail and a cadaveric study. Journal of Biomechanics. 2005;38(1):63-8. doi: 10.1016/j.jbiomech.2004.03.014.	No	Clearly irrelevant titles and abstracts
432	Steensma M, Healey JH. Trends in the surgical treatment of pathologic proximal femur fractures among musculoskeletal tumor society members. Clinical Orthopaedics and Related Research. 2013;471(6):2000-6. doi: 10.1007/s11999-012-2724-6.	No	Clearly irrelevant titles and abstracts
433	Steensma M, Boland PJ, Morris CD, Athanasian E, Healey JH. Endoprosthetic treatment is more durable for pathologic proximal femur fractures. Clinical Orthopaedics and Related Research. 2012;470(3):920-6. doi: 10.1007/s11999-011-2047-z.	No	Clearly irrelevant titles and abstracts
434	Steen B, Tornetta P. Cephalomedullary nailing of fractures of the proximal femur: Technical tip for precise lag screw placement. Techniques in Orthopaedics. 2014;29(4):197-9. doi: 10.1097/BTO.0000000000000108.	No	Clearly irrelevant titles and abstracts
435	Starr AJ, Hay MT, Reinert CM, Borer DS, Christensen KC. Cephalomedullary nails in the treatment of high-energy proximal femur fractures in young patients: A prospective, randomized comparison of trochanteric versus piriformis fossa entry portal. Journal of Orthopaedic Trauma. 2006;20(4):240-6. doi: 10.1097/00005131-200604000-00002.	No	Clearly irrelevant titles and abstracts
436	Stapert JW, Geesing CL, Jacobs PB, de Wit RJ, Vierhout PA. First experience and complications with the long Gamma nail. J Trauma. 1993;34(3):394-400. doi: 10.1097/00005373-199303000-00015.	No	Clearly irrelevant titles and abstracts
437	Sridhar MS, Pichiotino ER. Septic Dislocation of Hip After Cephalomedullary Nail Fixation of Intertrochanteric Fractures of Femur: A Case Report. JBJS Case Connect. 2021;11(2). doi: e20.00242	No	Clearly irrelevant titles and abstracts
10.2106/jbjs.Cc.20.00242.		No	Clearly irrelevant titles and abstracts
438	Sridhar MS, Pichiotino ER. Septic dislocation of hip after cephalomedullary nail fixation of intertrochanteric fractures of femur. JBJS Case Connector. 2021;11(2). doi: 10.2106/JBJS.CC.20.00242.	No	Clearly irrelevant titles and abstracts
439	Spezia P, Brennan R, Brugman JL, Friermood TG. Femur fractures in alpine skiers. J Orthop Trauma. 1992;6(4):443-7. doi: 10.1097/00005131-199212000-00009.	No	Clearly irrelevant titles and abstracts
440	Spencer N, Emerson JA. Teen with duchenne muscular dystrophy (DMD) taking etepliseren returns to ambulation after complex proximal hip fracture: A case report. PM and R. 2021;13:S213. doi: 10.1002/pmrj.12735.	No	Clearly irrelevant titles and abstracts
441	Soylemez MS, Uygur E, Poyanli O. Effectiveness of distally slotted proximal femoral nails on prevention of femur fractures during and after intertrochanteric femur fracture surgery. Injury. 2019;50(11):2022-9. doi: 10.1016/j.injury.2019.07.022.	No	Clearly irrelevant titles and abstracts
442	Souza EF, Hungria JO, Rezende LR, Bellan DG, Borracini JA. Comparative study between lateral decubitus and traction table for treatment of pertrochanteric fractures with cephalomedullary nails. Rev Bras Ortop. 2017;52(1):24-8. doi: 10.1016/j.rboe.2016.04.009.	No	Clearly irrelevant titles and abstracts
443	Soundarrajan D, Fanta HT, Singh R, Dhanasekararaja P, Rajkumar N, Rajasekaran S. Outcomes of conversion total hip arthroplasty for failed fixation of intertrochanteric fractures with monoblock distal-loading reconstruction stem. European Journal of Orthopaedic Surgery and Traumatology. 2024;34(4):2113-20. doi: 10.1007/s00590-024-03907-9.	No	Clearly irrelevant titles and abstracts
444	Sop A, Kali M, Bishara P, Broce M, Wallace L, Damayanti S. Risk of Peri-implant Fracture With Long Versus Short Cephalomedullary Nailing for Geriatric Patients With Intertrochanteric Femur Fracture. Orthopedics. 2022;45(5):304-9. doi: 10.3928/01477447-20220511-03.	No	Clearly irrelevant titles and abstracts
445	Sonmez MM, Yilmaz F, Oc Y, Erturer RE, Seckin MF, Kilinc BE, et al. Evaluation of the superior gluteal nerve during proximal femoral nailing. Journal of Clinical and Analytical Medicine. 2017;8(3):226-9. doi: 10.4328/JCAM.4824.	No	Clearly irrelevant titles and abstracts
446	Sonmez MM, Camur S, Erturer E, Ugurlar M, Kara A, Ozturk I. Strategies for Proximal Femoral Nailing of Unstable Intertrochanteric Fractures: Lateral Decubitus Position or Traction Table. The Journal of the American Academy of Orthopaedic Surgeons. 2017;25(3):e37-e44. doi: 10.5435/JAAOS-D-15-00691.	No	Clearly irrelevant titles and abstracts
447	Song SK, Choi WK, Cho MR. Surgical intervention in patients with proximal femoral fractures confirmed positive for COVID-19—a report of 2 cases. Acta Orthopaedica. 2020;91(5):567-70. doi: 10.1080/17453674.2020.1770420.	No	Clearly irrelevant titles and abstracts
448	Song SH, Goo YJ, Bae EH. Tracheobronchial calcification in a patient treated with warfarin. Korean Journal of Internal Medicine. 2022;37(5):1090-1. doi: 10.3904/kjim.2022.018.	No	Clearly irrelevant titles and abstracts
449	Song S, Copley M. Spasticity-induced hip dislocation following hip hemiarthroplasty in a patient with tetraplegia. Journal of Spinal Cord Medicine. 2022;45(5):793. doi: 10.1080/10790268.2022.2106742.	No	Clearly irrelevant titles and abstracts
450	Song M, Yu H, Sun T. Comment on the article “Proximal femoral nailing is superior to hemiarthroplasty in AO/OTA A2 and A3 intertrochanteric femur fractures in the elderly: a systematic literature review and meta-analysis”. International Orthopaedics. 2021;45(3):807-8. doi: 10.1007/s00264-020-04929-8.	No	Meta-analysis
451	Song KS, Yoon SP, Lee SK, Lee SH, Yang BS, Park BM, et al. The Results of Proximal Femoral Nail for Intertrochanteric Fracture in Hemodialysis Patient. Hip Pelvis. 2017;29(1):54-61. doi: 10.5371/hp.2017.29.1.54.	No	Clearly irrelevant titles and abstracts
452	Song HK, Yoon HK, Yang KH. Presence of a nail in the medullary canal; Is it enough to prevent femoral neck shortening in trochanteric fracture? Yonsei Medical Journal. 2014;55(5):1400-5. doi: 10.3349/ymj.2014.55.5.1400.	No	Clearly irrelevant titles and abstracts
453	Song H, Hu SJ, Du SC, Xiong WF, Chang SM. Sub-Classification of AO/OTA-2018 Pertrochanteric Fractures Is Associated With Clinical Outcomes After Fixation of Intramedullary Nails. Geriatric Orthopaedic Surgery and Rehabilitation. 2021;12. doi: 10.1177/21514593211056739.	No	Clearly irrelevant titles and abstracts
454	Song H, Chang SM, Hu SJ, Du SC, Xiong WF. Calcar fracture gapping: a reliable predictor of anteromedial cortical support failure after cephalomedullary nailing for pertrochanteric femur fractures. BMC Musculoskeletal Disorders. 2022;23(1). doi: 10.1186/s12891-021-04873-7.	No	Clearly irrelevant titles and abstracts
455	Song H, Chang SM, Hu SJ, Du SC. Low filling ratio of the distal nail segment to the medullary canal is a risk factor for loss of anteromedial cortical support: a case control study. Journal of Orthopaedic Surgery and Research. 2022;17(1). doi: 10.1186/s13018-022-02921-z.	No	Clearly irrelevant titles and abstracts
456	Sommer F, Grote S, Becker C, Greiner A, Rubenbauer B, Linhart C, et al. Evaluation of a new IGS for the implantation of proximal femoral interlocking nails. International Journal of Computer Assisted Radiology and Surgery. 2016;11(1):S251. doi: 10.1007/s11548-016-1412-5.	No	Clearly irrelevant titles and abstracts
457	Somasundaram V, Owen AR, Hidden KA, Barlow JD, Cross WW, Sems SA. Cephalomedullary Nailing of Unstable Geriatric Intertrochanteric Fractures on a Traction Table Combined with Percutaneous Reduction Techniques Is Safe and Results in a Low Rate of Cutout. Journal of Orthopaedic Trauma. 2023;37(7):323-9. doi: 10.1097/BOT.0000000000002577.	No	Not randomized controlled trials
458	Solarino G, Bizzoca D, Dramisino P, Vicenti G, Moretti L, Moretti B, et al. Total hip arthroplasty following the failure of intertrochanteric nailing: First implant or salvage surgery? World J Orthop. 2023;14(10):763-70. doi: 10.5312/wjo.v14.i10.763.	No	Not randomized controlled trials
459	Soin S, El-Shaar R, Taylor A, Ketz J. Periprosthetic Intertrochanteric Fracture between Hip Resurfacing and Retrograde Nail. Arthroplasty Today. 2020;6(4):682-5. doi: 10.1016/j.artd.2020.07.004.	No	Not randomized controlled trials
460	Sohatee MA, Bennet J. A systematic review of short versus long intramedullary fixation in the management of pertrochanteric fractures. Trauma (United Kingdom). 2018;20(3):161-8. doi: 10.1177/1460408617717538.	No	Clearly irrelevant titles and abstracts
461	Socci AR, Casemyr NE, Leslie MP, Baumgaertner MR. Implant options for the treatment of intertrochanteric fractures of the hip: rationale, evidence, and recommendations. The bone & joint journal. 2017;99-B(1):128-33. doi: 10.1302/0301-620X.99B1.BJJ-2016-0134.R1.	No	Clearly irrelevant titles and abstracts
462	Sobti A, Sharma S, Jameel A, Nath S, Balagopal A, Jacob J, et al. Comparing short versus long cephalomedullary nails for the treatment of intertrochanteric hip fractures. British Journal of Surgery. 2020;107(SUPPL 3):130. doi: 10.1002/bjs.11642.	No	Clearly irrelevant titles and abstracts
463	Sniderman J, Vivekanantha P, Shah A, Safir O, Wolfstadt J, Kuzyk P. Hemiarthroplasty for Unstable Intertrochanteric Hip Fractures: A Matched Cohort Study. Journal of Arthroplasty. 2023;38(8):1522-7. doi: 10.1016/j.arth.2023.01.057.	No	Clearly irrelevant titles and abstracts
464	Smith L, Albersheim M, Blaschke BL, Parikh HR, Solfelt DA, Van Heest AE, et al. Trend and Economic Implications of Implant Selection in the Treatment of Intertrochanteric Hip Fractures: A Review of the American Board of Orthopaedic Surgery Database From 2007 to 2017. J Am Acad Orthop Surg. 2021;29(18):789-95. doi: 10.5435/jaaos-d-20-00470.	No	Clearly irrelevant titles and abstracts
465	Smith A, Denehy K, Ong KL, Lau E, Hagan D, Malkani A. Total hip arthroplasty following failed intertrochanteric hip fracture fixation treated with a cephalomedullary nail. Bone and Joint Journal. 2019;101-B:91-6. doi: 10.1302/0301-620X.101B6.BJJ-2018-1375.R1.	No	Clearly irrelevant titles and abstracts
466	Smidt KP, Perry KJ, Andre LK, Chauvin BJ, Kautz S, Massey PA, et al. Case report: unique failure of a Synthes TFNA fenestrated lag screw in a peritrochanteric nonunion. OTA International. 2022;5(2):E203. doi: 10.1097/OI9.0000000000000203.	No	Not randomized controlled trials
467	Smeets SJM, Kuijt G, van Eerten PV. Z-effect after intramedullary nailing systems for trochanteric femur fractures. Chin J Traumatol. 2017;20(6):333-8. doi: 10.1016/j.cjtee.2017.05.002.	No	Not randomized controlled trials
468	Small I, Efrati R, Agar G, Keidan T, Bar Ziv Y, Shohat N. The Missing Piece: A Subtrochanteric Hip Fracture Presenting with Abdominal Pain: A Case Report. JBJS Case Connect. 2020;10(3):e19.00192. doi: 10.2106/jbjs.Cc.19.00192.	No	Not randomized controlled trials
469	Slullitel PA, Lucero CM, Soruco ML, Barla JD, Benchimol JA, Boietti BR, et al. Prolonged social lockdown during COVID-19 pandemic and hip fracture epidemiology. International Orthopaedics. 2020;44(10):1887-95. doi: 10.1007/s00264-020-04769-6.	No	Not randomized controlled trials
470	Skála-Rosenbaum J, Džupa V, Bartoška R, Douša P, Waldauf P, Krbec M. Distal locking in short hip nails: Cause or prevention of peri-implant fractures? Injury. 2016;47(4):887-92. doi: 10.1016/j.injury.2016.02.009.	No	Clearly irrelevant titles and abstracts
471	Skála-Rosenbaum J, Bartoníček J, Bartoška R. Is distal locking with IMHN necessary in every pertrochanteric fracture? International Orthopaedics. 2010;34(7):1041-7. doi: 10.1007/s00264-009-0874-2.	No	Clearly irrelevant titles and abstracts
472	Sivro M, Omerović Đ, Lazović F, Papović A. The effects of three different low-molecular-weight heparins on blood loss after intramedullary nailing of trochanteric fractures. Eur J Orthop Surg Traumatol. 2023;33(8):3631-5. doi: 10.1007/s00590-023-03608-9.	No	Clearly irrelevant titles and abstracts
473	Sivro M, Lazović F, Omerović Ð, Kapidžić T, Papović A, Omerčević M, et al. Comparative analysis of the effects of dalteparin and reviparin on perioperative blood loss in patients with extracapsular hip fractures treated with intramedullary nailing. Medicinski Glasnik. 2023;20(1):1-6. doi: 10.17392/1526-22.	No	Clearly irrelevant titles and abstracts
474	Sivasubramanian H, Ee G, Srinivasaiah MG, Das De S. A subtrochanteric femoral fracture 15 years after radiotherapy: a case report. J Orthop Surg (Hong Kong). 2013;21(2):253-7. doi: 10.1177/230949901302100229.	No	Clearly irrelevant titles and abstracts
475	Sivakumar A, Thewlis D, Ladurner A, Edwards S, Rickman M. Proximal Femoral Nail Unlocked versus Locked (ProFNUL): a protocol for a multicentre, parallel-armed randomised controlled trial for the effect of femoral nail mode of lag screw locking and screw configuration in the treatment of intertrochanteric femur fractures. BMJ Open. 2020;10(2):e032640. doi: 10.1136/bmjopen-2019-032640.	No	Clearly irrelevant titles and abstracts
476	Sivakumar A, Edwards S, Millar S, Thewlis D, Rickman M. Reoperation rates after proximal femur fracture fixation with single and dual screw femoral nails: a systematic review and meta-analysis. EFORT Open Reviews. 2022;7(7):506-15. doi: 10.1530/EOR-21-0067.	No	Meta-analysis
477	Sinkler MA, Flanagan CD, Joseph NM, Vallier HA. Orthopaedic surgery residents report little subjective or objective familiarity with healthcare costs. European Journal of Orthopaedic Surgery and Traumatology. 2023;33(8):3475-81. doi: 10.1007/s00590-023-03545-7.	No	Clearly irrelevant titles and abstracts
478	Singh S, Ravi A, Maurya PK, Surana R, Rai A. Outcome Analysis of Dual Implant Osteosynthesis for Ipsilateral Proximal and Shaft Femur Fractures: Do We Need Cephalomedullary Nails? Cureus. 2021;13(7):e16613. doi: 10.7759/cureus.16613.	No	Clearly irrelevant titles and abstracts
479	Singh S, Kidane J, Wentworth KL, Motamedi D, Morshed S, Schober AE, et al. Surgical management of bilateral hip fractures in a patient with fibrodysplasia ossificans progressiva treated with the RAR-γagonist palovarotene: A case report. BMC Musculoskeletal Disorders. 2020;21(1). doi: 10.1186/s12891-020-03240-2.	No	Clearly irrelevant titles and abstracts
480	Singh S, Kidane J, Wentworth KL, Motamedi D, Morshed S, Hsiao EC. Surgical Management of Bilateral Hip Fracture in a Patient with Fibrodysplasia Ossificans Progressiva Treated with Palovarotene. Journal of the Endocrine Society. 2020;4:A187-A8. doi: 10.1210/jendso/bvaa046.371.	No	Clearly irrelevant titles and abstracts
481	Singh S. Proximal Femoral Nail versus Proximal Femoral Nail Antirotation: Functional and Radiological Outcome in Intertrochanteric Fractures of Femur. Cureus. 2021;13(10):e19093. doi: 10.7759/cureus.19093.	No	Clearly irrelevant titles and abstracts
482	Singh P, Thakur A, Verma S, Rai OS, Thakur P. CLINICAL EVALUATION OF OPERATED INTERTROCHANTERIC FRACTURES OF FEMUR USING SHORT PROXIMAL NAIL ANTIROTATION (PFNA) AS FIXATION DEVICE. International Journal of Academic Medicine and Pharmacy. 2023;5(3):1703-8. doi: 10.47009/jamp.2023.5.3.341.	No	Clearly irrelevant titles and abstracts
483	Singh BK, Niraj NK. A Comparative Study of Proximal Femoral Nail and Dynamic Hip Screw in Treatment of Inter-Trochanteric Fracture in a Tertiary Care Hospital of Eastern India. International Journal of Pharmaceutical Sciences Review and Research. 2024;84(5):64-8. doi: 10.47583/ijpsrr.2024.v84i05.010.	No	Clearly irrelevant titles and abstracts
484	Singh AK, Narsaria N, Gupta RK. A biomechanical study comparing proximal femur nail and proximal femur locking compression plate in fixation of reverse oblique proximal femur fractures. Injury. 2017;48(10):2050-3. doi: 10.1016/j.injury.2017.05.029.	No	Clearly irrelevant titles and abstracts
485	Simcox T, Tarazona D, Becker J, Ayres E, Gould J. Improved Implant Positioning of Cephalomedullary Nail for Trochanteric Fractures Using the Stryker ADAPT Navigation System. Injury. 2021;52(11):3404-7. doi: 10.1016/j.injury.2021.07.021.	No	Clearly irrelevant titles and abstracts
486	Sikorski JM, Millar AJ. Systemic disturbance from Thompson's arthroplasty: a age-matched and sex-matched controlled retrospective survey. J Bone Joint Surg Br. 1977;59-b(4):398-401. doi: 10.1302/0301-620x.59b4.925048.	No	Clearly irrelevant titles and abstracts
487	Sibindi C, Mushambwe T, Mageza A, Socci A. Population characteristics, outcomes, and centerwide insights of the Zimbabwe national experience with the SIGN intramedullary nail (2013–2020). International Orthopaedics. 2022;46(1):89-96. doi: 10.1007/s00264-021-05167-2.	No	Clearly irrelevant titles and abstracts
488	Shon OJ, Choi CH, Park CH. Factors Associated with Mechanical Complications in Intertrochanteric Fracture Treated with Proximal Femoral Nail Antirotation. Hip Pelvis. 2021;33(3):154-61. doi: 10.5371/hp.2021.33.3.154.	No	Clearly irrelevant titles and abstracts
489	Shoham D. Prolonged pain control for femoral nail with preserved motor strength using a lateral femoral cutaneous continuous catheter. Regional Anesthesia and Pain Medicine. 2017;42(6). doi: 10.1097/AAP.0000000000000680.	No	Clearly irrelevant titles and abstracts
490	Shin YS, Chae JE, Kang TW, Han SB. Prospective randomized study comparing two cephalomedullary nails for elderly intertrochanteric fractures: Zimmer natural nail versus proximal femoral nail antirotation II. Injury. 2017;48(7):1550-7. doi: 10.1016/j.injury.2017.04.011.	No	Clearly irrelevant titles and abstracts
491	Shin WC, Lee SM, Moon NH, Jang JH, Choi MJ. Comparison of Cephalomedullary Nails with Sliding Hip Screws in Surgical Treatment of Intertrochanteric Fractures: A Cumulative Meta Analysis of Randomized Controlled Trials. CiOS Clinics in Orthopedic Surgery. 2023;15(2):192-202. doi: 10.4055/cios22103.	No	Clearly irrelevant titles and abstracts
492	Shin WC, Jang JH, Jung SJ, Moon NH. Advantages and limitations of intramedullary nailing for the surgical treatment of ipsilateral intertrochanteric and femoral shaft fractures: a retrospective comparative study based on propensity score matching. European journal of trauma and emergency surgery : official publication of the European Trauma Society. 2022;48(3):1779-86. doi: 10.1007/s00068-020-014…	No	Clearly irrelevant titles and abstracts
493	Shin WC, Jang JH, Jeong JY, Suh KT, Moon NH. Effect of a synthetic osteoconductive bone graft substitute with zeta potential control (geneX(®)ds) in the treatment of intertrochanteric fracture: A single center experience of 115 consecutive proximal femoral nail antirotations. J Orthop Sci. 2019;24(5):842-9. doi: 10.1016/j.jos.2019.01.010.	No	Clearly irrelevant titles and abstracts
494	Shin ED, Sandhu KP, Wiseley BR, Hetzel SJ, Winzenreid AE, Simske NM, et al. Mortality Rates After Nonoperative Geriatric Hip Fracture Treatment: A Matched Cohort Analysis. Journal of Orthopaedic Trauma. 2023;37(5):237-42. doi: 10.1097/BOT.0000000000002549.	No	Clearly irrelevant titles and abstracts
495	Shih Y, Bartschat NI, Cheng EY. Sliding Hip Screw and Side Plate for Intertrochanteric Hip Fractures. JBJS Essential Surgical Techniques. 2022;12(1):38. doi: 10.2106/JBJS.ST.19.00038.	No	Clearly irrelevant titles and abstracts
496	Shieh AK, Refaat M, Heyrani N, Garcia-Nolen TC, Lee MA, Eastman JG. Are piriformis reconstruction implants ideal for prophylactic femoral neck fixation? Injury-International Journal of the Care of the Injured. 2019;50(3):703-7. doi: 10.1016/j.injury.2018.10.018.	No	Clearly irrelevant titles and abstracts
497	Shi ZY, Hu JZ, Li BC. Intramedullary osteosynthesis in treatment of unstable intertrochanteric femur fractures. Orthop Surg. 2013;5(4):309-10. doi: 10.1111/os.12078.	No	Clearly irrelevant titles and abstracts
498	Shi Z, Qiang M, Jia X, Zhang K, Chen Y. Association of the lateral wall integrity with clinical outcomes in older patients with intertrochanteric hip fractures treated with the proximal femoral nail anti-rotation-Asia. Int Orthop. 2021;45(12):3233-42. doi: 10.1007/s00264-021-05211-1.	No	Clearly irrelevant titles and abstracts
499	Shi X, Ma W. Effect of collaborative nursing method based on RAM model on postoperative functional reconstruction, soft tissue pain and living quality in patients with femoral trochanter fracture. BMC Musculoskelet Disord. 2024;25(1):627. doi: 10.1186/s12891-024-07746-x.	No	Clearly irrelevant titles and abstracts
500	Shi WJ, Wang FQ, Mao BY, Ren Q. [Comparison of intramedullary nail fixation following two step closed reduction or limited open reduction for femoral subtrochanteric fractures]. Zhongguo Gu Shang. 2021;34(9):826-9. doi: 10.12200/j.issn.1003-0034.2021.09.007.	No	Clearly irrelevant titles and abstracts
501	Shi WJ, Mao BY, Zhao Y. Effect and complications of proximal femoral anti-rotation intramedullary nail in the treatment of femoral intertrochanteric fracture in the elderly. Zhongguo gu shang = China journal of orthopaedics and traumatology. 2021;34(10):906-10. doi: 10.12200/j.issn.1003-0034.2021.10.004.	No	Clearly irrelevant titles and abstracts
502	Shi J, Shen J, Zhang C, Guo W, Wang F. Robot-assisted versus traditional surgery in the treatment of intertrochanteric fractures: a meta-analysis. Journal of Robotic Surgery. 2024;18(1). doi: 10.1007/s11701-024-01979-7.	No	Meta-analysis
503	Shetty SV, Shetty AV, Salim SM, Khan MI, Mahesh U. Outcome following proximal femoral nailing with helical head screw for intertrochanteric and subtrochanteric fractures. International Journal of Life Sciences Biotechnology and Pharma Research. 2024;13(7):157-61. doi: 10.69605/ijlbpr_13.7.2024.27.	No	Clearly irrelevant titles and abstracts
504	Shetty MS, Kumar MA, Ireshanavar SS, Sudhakar D. Ipsilateral hip and femoral shaft fractures treated with intramedullary nails. Int Orthop. 2007;31(1):77-81. doi: 10.1007/s00264-006-0143-6.	No	Clearly irrelevant titles and abstracts
505	Sheth U, Simunovic N, Tornetta P, 3rd, Einhorn TA, Bhandari M. Poor citation of prior evidence in hip fracture trials. J Bone Joint Surg Am. 2011;93(22):2079-86. doi: 10.2106/jbjs.J.01274.	No	Clearly irrelevant titles and abstracts
506	Shen L, Zhang Y, Shen Y, Cui Z. Antirotation proximal femoral nail versus dynamic hip screw for intertrochanteric fractures: A meta-analysis of randomized controlled studies. Orthopaedics and Traumatology: Surgery and Research. 2013;99(4):377-83. doi: 10.1016/j.otsr.2012.12.019.	No	Meta-analysis
507	Shen J, Hu F, Zhang L, Tang P, Bi Z. Preoperative classification assessment reliability and influence on the length of intertrochanteric fracture operations. International Orthopaedics. 2013;37(4):681-7. doi: 10.1007/s00264-012-1748-6.	No	Clearly irrelevant titles and abstracts
508	Shen J, Hu C, Yu S, Huang K, Xie Z. A meta-analysis of percutenous compression plate versus intramedullary nail for treatment of intertrochanteric HIP fractures. International Journal of Surgery. 2016;29:151-8. doi: 10.1016/j.ijsu.2016.03.065.	No	Meta-analysis
509	Shen HJ, Guo L. Proximal femoral nail versus dynamic hip screw fixation for intertrochanteric fracture in the elderly: Complication rate in 12-month follow-up. Chinese Journal of Tissue Engineering Research. 2014;18(44):7146-50. doi: 10.3969/j.issn.2095-4344.2014.44.017.	No	Clearly irrelevant titles and abstracts
510	Shelton ML. Subtrochanteric fractures of the femur. Arch Surg. 1975;110(1):41-8. doi: 10.1001/archsurg.1975.01360070041008.	No	Clearly irrelevant titles and abstracts
511	Shearer D, Roth J, Zirkle Jr LG, Johnson A, Labarre P. Development and biomechanical testing of the SIGN hip construct. Techniques in Orthopaedics. 2009;24(4):265-72. doi: 10.1097/BTO.0b013e3181c3ef47.	No	Clearly irrelevant titles and abstracts
512	She Z, Yang F, Zhang S, Yang L, Wang X. A novel intramedullary nail design of intertrochanteric fracture fixation improved by proximal femoral nail antirotation. Computer Methods in Biomechanics and Biomedical Engineering. 2023. doi: 10.1080/10255842.2023.2286917.	No	Clearly irrelevant titles and abstracts
513	Shao Q, Zhang Y, Sun GX, Yang CS, Liu N, Chen DW, et al. Positive or negative anteromedial cortical support of unstable pertrochanteric femoral fractures: A finite element analysis study. Biomedicine and Pharmacotherapy. 2021;138. doi: 10.1016/j.biopha.2021.111473.	No	Clearly irrelevant titles and abstracts
514	Shah S, Huang DT, Marecek G, Huang K, Metzger MF. Biomechanical evaluation of a central collinear entry reconstruction nail for femoral neck fracture prophylaxis. Injury. 2024;55(8):111640. doi: 10.1016/j.injury.2024.111640.	No	Clearly irrelevant titles and abstracts
515	Shaath MK, Yawman J, Anderson T, Avilucea FR, Langford JR, Munro MW, et al. Fellowship-Trained Orthopaedic Trauma Surgeons Achieve Better Postoperative Radiographic Parameters After Intramedullary Nailing of Intertrochanteric Femur Fractures when Compared With Non-trauma-Trained Surgeons. The Journal of the American Academy of Orthopaedic Surgeons. 2023;31(18):995-1000. doi: 10.5435/JAAOS-D-22-00…	No	Clearly irrelevant titles and abstracts
516	Seyhan M, Turkmen I, Unay K, Ozkut AT. Do PFNA devices and Intertan nails both have the same effects in the treatment of trochanteric fractures? A prospective clinical study. J Orthop Sci. 2015;20(6):1053-61. doi: 10.1007/s00776-015-0750-4.	No	Clearly irrelevant titles and abstracts
517	Serrano R, Blair JA, Watson DT, Infante AF, Shah AR, Mir HR, et al. Cephalomedullary nail fixation of intertrochanteric femur fractures: Are two proximal screws better than one? Journal of Orthopaedic Trauma. 2017;31(11):577-82. doi: 10.1097/BOT.0000000000000967.	No	Clearly irrelevant titles and abstracts
518	Sernbo I, Johnell O, Gärdsell A. Locking and compression of the lag screw in trochanteric fractures is not beneficial. A prospective, randomized study of 153 cases. Acta Orthop Scand. 1994;65(1):24-6. doi: 10.3109/17453679408993712.	No	Clearly irrelevant titles and abstracts
519	Sermon A, Hofmann-Fliri L, Zderic I, Agarwal Y, Scherrer S, Weber A, et al. Impact of Bone Cement Augmentation on the Fixation Strength of TFNA Blades and Screws. Medicina (Kaunas, Lithuania). 2021;57(9). doi: 10.3390/medicina57090899.	No	Clearly irrelevant titles and abstracts
520	Seral B, García JM, Cegoñino J, Doblaré M, Seral F. Finite element study of intramedullary osteosynthesis in the treatment of trochanteric fractures of the hip: Gamma and PFN. Injury. 2004;35(2):130-5. doi: 10.1016/s0020-1383(03)00076-7.	No	Clearly irrelevant titles and abstracts
521	Seong YJ, Jang JH, Jeon SB, Moon NH. Characteristics and Surgical Outcomes of Intertrochanteric or Subtrochanteric Fractures Associated with Ipsilateral Femoral Shaft Fractures Treated with Closed Intramedullary Nailing: A Review of 31 Consecutive Cases over Four Years at a Single Institution. Hip Pelvis. 2019;31(4):190-9. doi: 10.5371/hp.2019.31.4.190.	No	Clearly irrelevant titles and abstracts
522	Seo JS, Min HJ, Kim DM, Oh SM, Kim SM. Surgical Results of the Cephalomedullary Nail for the Femoral Intertrochanteric Fracture: Comparison between Non-experienced Surgeons and Experienced Surgeon. Hip Pelvis. 2016;28(4):225-31. doi: 10.5371/hp.2016.28.4.225.	No	Clearly irrelevant titles and abstracts
523	Selim A, Ponugoti N, Naqvi AZ, Magill H. Cephalo-medullary nailing versus dynamic hip screw with trochanteric stabilisation plate for the treatment of unstable per-trochanteric hip fractures: a meta-analysis. Journal of Orthopaedic Surgery and Research. 2021;16(1). doi: 10.1186/s13018-020-02193-5.	No	Clearly irrelevant titles and abstracts
524	Seker A, Kara A, Seckin MF, Sonmez M, Erturer E, Ozturk I. Bilateral intertrochanteric and femoral diaphyseal fractures with unilateral proximal tibial fracture: A case report and review of the literature. International Journal of Surgery Case Reports. 2014;5(8):509-12. doi: 10.1016/j.ijscr.2014.06.001.	No	Clearly irrelevant titles and abstracts
525	Seif-Asaad SS, Nargol AVF, Port A. Unstable intertrochanteric fractures treated with the Variwall reconstruction nail. Injury. 1995;26(6):367-72. doi: 10.1016/0020-1383(95)00032-5.	No	Clearly irrelevant titles and abstracts
526	Sehmisch S, Rieckenberg J, Dresing K. Stabilization of unstable intertrochanteric fractures with the proximal femoral nail. Operative Orthopadie und Traumatologie. 2013;25(1):63-84. doi: 10.1007/s00064-012-0226-z.	No	Clearly irrelevant titles and abstracts
527	Segal D, Yaacobi E, Marom N, Feldman V, Aliev E, Palmanovich E, et al. The incidence of life threatening iatrogenic vessel injury following closed or open reduction and internal fixation of intertrochanteric femoral factures. International Orthopaedics. 2017;41(9):1845-50. doi: 10.1007/s00264-017-3545-8.	No	Clearly irrelevant titles and abstracts
528	Sciacca S, Lidder SS, Grechenig C, Grechenig S, Staresinic M, Bakota B, et al. Variations of treatment in selected proximal femur fractures among surgeons with different surgical experience—A survey at an international AO course. Injury. 2015;46:S57-S60. doi: 10.1016/j.injury.2015.10.066.	No	Clearly irrelevant titles and abstracts
529	Schütze K, Pankratz C, Eickhoff A, Gebhard F, Richter P. How Safe and Time Consuming is the Surgical Training of Young Orthopaedic Surgeons? A Retrospective Analysis of Proximal Femur Fractures. Zeitschrift fur Orthopadie und Unfallchirurgie. 2022;160(5):526-31. doi: 10.1055/a-1398-5849.	No	Clearly irrelevant titles and abstracts
530	Schultz BJ, Sicat C, Penev A, Schwarzkopf R, Egol KA. Conversion total hip arthroplasty for early failure following unstable intertrochanteric hip fracture: what can patients expect? Archives of Orthopaedic and Trauma Surgery. 2022;142(12):3737-45. doi: 10.1007/s00402-021-04215-1.	No	Clearly irrelevant titles and abstracts
531	Schulte SS, Fernandez I, Van Tienderen R, Reich MS, Adler A, Nguyen MP. Impact of the Fascia Iliaca Block on Pain, Opioid Consumption, and Ambulation for Patients with Hip Fractures: A Prospective, Randomized Study. Journal of Orthopaedic Trauma. 2020;34(10):533-8. doi: 10.1097/BOT.0000000000001795.	No	Clearly irrelevant titles and abstracts
532	Schuijt HJ, Morin ML, Allen E, Weaver MJ. Does the frailty index predict discharge disposition and length of stay at the hospital and rehabilitation facilities? Injury. 2021;52(6):1384-9. doi: 10.1016/j.injury.2021.01.004.	No	Clearly irrelevant titles and abstracts
533	Schuetze K, Burkhardt J, Pankratz C, Eickhoff A, Boehringer A, Degenhart C, et al. Is new always better: comparison of the femoral neck system and the dynamic hip screw in the treatment of femoral neck fractures. Archives of Orthopaedic and Trauma Surgery. 2023;143(6):3155-61. doi: 10.1007/s00402-022-04551-w.	No	Clearly irrelevant titles and abstracts
534	Schöttle H, Sauer HD, Jungbluth KH. [Measurements of stability of operative osteosynthesis on the proximal femur (author's transl)]. Arch Orthop Unfallchir. 1977;89(1):87-100. doi: 10.1007/bf00414828.	No	Clearly irrelevant titles and abstracts
535	Schopper C, Faschingbauer M, Moeller RT, Gebhard F, Duerselen L, Seitz A. Modified Candy-Package technique vs Cerclage technique for refixation of the lesser trochanteric fragment in pertrochanteric femoral fractures. A biomechanical comparison of 10 specimens. Injury-International Journal of the Care of the Injured. 2020;51(8):1763-8. doi: 10.1016/j.injury.2020.06.008.	No	Clearly irrelevant titles and abstracts
536	Schneider K, Oh JK, Zderic I, Stoffel K, Richards RG, Wolf S, et al. What is the underlying mechanism for the failure mode observed in the proximal femoral locking compression plate? A biomechanical study. Injury. 2015;46(8):1483-90. doi: 10.1016/j.injury.2015.05.034.	No	Clearly irrelevant titles and abstracts
537	Schneider F, Oettle C, Runer A, Wagner M, Arora R, Lindtner RA. Retrospective evaluation of radiological and clinical outcomes after surgical treatment of proximal femoral fractures utilizing PFNA and PFNA augmented. Arch Orthop Trauma Surg. 2024;144(6):2603-8. doi: 10.1007/s00402-024-05349-8.	No	Clearly irrelevant titles and abstracts
538	Schneider F, Geir F, Koidl C, Gehrer L, Runer A, Arora R. Retrospective evaluation of radiological and clinical outcomes after surgical treatment of proximal femur fractures utilizing TFNA. Archives of Orthopaedic and Trauma Surgery. 2023;143(7):4165-71. doi: 10.1007/s00402-022-04704-x.	No	Clearly irrelevant titles and abstracts
539	Schmutz B, Kmiec S, Jr., Wullschleger ME, Altmann M, Schuetz M. 3D Computer graphical anatomy study of the femur: a basis for a new nail design. Arch Orthop Trauma Surg. 2017;137(3):321-31. doi: 10.1007/s00402-016-2621-7.	No	Clearly irrelevant titles and abstracts
540	Schmitz PP, Hannink G, Reijmer J, Somford MP, Van Susante JLC. Increased failure rates after the introduction of the TFNA proximal femoral nail for trochanteric fractures: implant related or learning curve effect? Acta Orthopaedica. 2022;93:234-40. doi: 10.2340/17453674.2022.1410.	No	Clearly irrelevant titles and abstracts
541	Schlickewei CW, Rueger JM, Ruecker AH. Nailing of displaced intertrochanteric hip fractures. Techniques in Orthopaedics. 2015;30(2):70-86. doi: 10.1097/BTO.0000000000000130.	No	Clearly irrelevant titles and abstracts
542	Schipper IB, Steyerberg EW, Castelein RM, van der Heijden F, den Hoed PT, Kerver AJH, et al. Treatment of unstable trochanteric fractures - Randomised comparison of the gamma nail and the proximal femoral nail. Journal of Bone and Joint Surgery-British Volume. 2004;86B(1):86-94. doi: 10.1302/0301-620x.86b1.14455.	No	Clearly irrelevant titles and abstracts
543	Schiavone A, Bisaccia M, Inkov I, Rinonapoli G, Manni M, Rollo G, et al. Tranexamic Acid in Pertrochanteric Femoral Fracture: Is it a Safe Drug or Not? Folia medica. 2018;60(1):67-78. doi: 10.1515/folmed-2017-0070.	No	Clearly irrelevant titles and abstracts
544	Schenkel M, Kaniewska M, Bühler T, Anderson S, Eid K. No difference in flexion power despite iliopsoas fatty degeneration in healed hip fractures with large lesser trochanter displacement. European Journal of Orthopaedic Surgery and Traumatology. 2018;28(7):1313-9. doi: 10.1007/s00590-018-2200-4.	No	Clearly irrelevant titles and abstracts
545	Schemitsch EH, Nowak LL, Schulz AP, Brink O, Poolman RW, Mehta S, et al. Intramedullary Nailing vs Sliding Hip Screw in Trochanteric Fracture Management: The INSITE Randomized Clinical Trial. Jama Network Open. 2023;6(6). doi: 10.1001/jamanetworkopen.2023.17164.	No	Clearly irrelevant titles and abstracts
546	Schatzker J. Osteosynthesis in trauma. International Orthopaedics. 1996;20(4):244-52. doi: 10.1007/s002640050073.	No	Clearly irrelevant titles and abstracts
547	Schaffer NE, Singh M, McHugh MA, Perdue AM, Ahn J, Hake ME. Comparison of true blood loss between short and long cephalomedullary nail fixation of geriatric hip fractures, a retrospective cohort study. Eur J Orthop Surg Traumatol. 2023;33(7):2903-9. doi: 10.1007/s00590-023-03509-x.	No	Clearly irrelevant titles and abstracts
548	Schader JF, Zderic I, Dauwe J, Sommer C, Gueorguiev B, Stoffel K. Biomechanical Comparison of Intramedullary Versus Extramedullary Implants for Fixation of Simple Pertrochanteric Fractures. Journal of Orthopaedic Trauma. 2023;37(5):243-8. doi: 10.1097/BOT.0000000000002552.	No	Clearly irrelevant titles and abstracts
549	Sawaguchi T, Sakagoshi D, Shima Y, Ito T, Goldhahn S. Do design adaptations of a trochanteric nail make sense for Asian patients? Results of a multicenter study of the PFNA-II in Japan. Injury. 2014;45(10):1624-31. doi: 10.1016/j.injury.2014.06.002.	No	Clearly irrelevant titles and abstracts
550	Savvidis E, Löer F, Barden B. [Studies on the stability of pertrochanteric fractures following the application of various osteosynthesis techniques with special reference to torsional forces at the proximal femur]. Z Orthop Ihre Grenzgeb. 1990;128(6):661-7. doi: 10.1055/s-2008-1040022.	No	Clearly irrelevant titles and abstracts
551	Sauer HD, Schöttle H, Jungbluth KH. [Dynamic force resistance of different osteosynthetic procedures in pertrochanteric femoral fractures (author's transl)]. Arch Orthop Unfallchir. 1977;89(3):275-82. doi: 10.1007/bf00416955.	No	Clearly irrelevant titles and abstracts
552	Saudan M, Lübbeke A, Sadowski C, Riand N, Stern R, Hoffmeyer P. Petrochanteric fractures: Is there an advantage to an intramedullary nail? A randomized, prospective study of 206 patients comparing the dynamic hip screw and proximal femoral nail. Journal of Orthopaedic Trauma. 2002;16(6):386-93. doi: 10.1097/00005131-200207000-00004.	No	Clearly irrelevant titles and abstracts
553	Sathiyakumar V, Greenberg SE, Jahangir AA, Mir HH, Obremskey WT, Sethi MK. Impact of type of surgery on deep venous thrombi and pulmonary emboli: a look at twenty seven thousand hip fracture patients. International Orthopaedics. 2015;39(10):2017-22. doi: 10.1007/s00264-015-2866-8.	No	Clearly irrelevant titles and abstracts
554	Sarmiento A. The stability of intertrochanteric fractures. Current Orthopaedic Practice. 2011;22(5):451-5. doi: 10.1097/BCO.0b013e318225c410.	No	Clearly irrelevant titles and abstracts
555	Sargin S, Konya MN, Gulcu A, Aslan A. The effects of zoledronic acid treatment on fracture healing, morbidity and mortality in elderly patients with osteoporotic hip fractures. Strategies in Trauma and Limb Reconstruction. 2019;14(3):126-31. doi: 10.5005/jp-journals-10080-1439.	No	Clearly irrelevant titles and abstracts
556	Sarda PK. Osteoporotic pertrochanteric fractures can be successfully treated with external fixation [5]. Journal of Bone and Joint Surgery. 2006;88(8):1890. doi: 10.2106/00004623-200608000-00033.	No	Clearly irrelevant titles and abstracts
557	Sarai H, Schmutz B, Schuetz M. Potential pitfalls of lateral radiographic assessment of the nail position in the distal femur. Arch Orthop Trauma Surg. 2022;142(7):1531-8. doi: 10.1007/s00402-021-03851-x.	No	Clearly irrelevant titles and abstracts
558	Sarai H, Schmutz B, Schuetz M. A Simple Method to Improve Detection of Femoral Nail Abutment in the Distal Femur: A Computer Modeling Study. Clin Orthop Relat Res. 2022;480(7):1414-22. doi: 10.1097/corr.0000000000002166.	No	Clearly irrelevant titles and abstracts
559	Santoso A, Choi IS, Park KS, Yoon TR. Breakage of the Tail Portion of the Lag Screw during Removal of Proximal Femoral Zimmer Natural Nail: Report of Two Cases with Technical Notes. Hip Pelvis. 2017;29(3):199-203. doi: 10.5371/hp.2017.29.3.199.	No	Clearly irrelevant titles and abstracts
560	Santoni BG, Nayak AN, Cooper SA, Smithson R, Cox JL, Marberry ST, et al. Comparison of Femoral Head Rotation and Varus Collapse Between a Single Lag Screw and Integrated Dual Screw Intertrochanteric Hip Fracture Fixation Device Using a Cadaveric Hemi-Pelvis Biomechanical Model. Journal of Orthopaedic Trauma. 2016;30(4):164-9. doi: 10.1097/bot.0000000000000552.	No	Clearly irrelevant titles and abstracts
561	Santoni BG, Diaz MA, Stoops TK, Lannon S, Ali A, Sanders RW. Biomechanical Investigation of an Integrated 2-Screw Cephalomedullary Nail Versus a Sliding Hip Screw in Unstable Intertrochanteric Fractures. Journal of Orthopaedic Trauma. 2019;33(2):82-7. doi: 10.1097/BOT.0000000000001351.	No	Clearly irrelevant titles and abstracts
562	SanJosé-Pardo I, Valle-Cruz JA, Donadeu-Sánchez S, Aguado HJ, País-Ortega S, Montoya-Adarraga J, et al. Is immediate weight bearing safe for subtrochanteric femur fractures in elderly patients treated by cephalomedullary nailing? A multicentric study in one hundred eighty-two patients. Eur J Orthop Surg Traumatol. 2024;34(5):2595-603. doi: 10.1007/s00590-024-03897-8.	No	Clearly irrelevant titles and abstracts
563	Sandriesser S, Ganser N, Hollensteiner M, Trapp O, Augat P. Impact of lateral cortical notching on biomechanical performance in cephalomedullary nailing for unstable pertrochanteric fractures. European journal of trauma and emergency surgery : official publication of the European Trauma Society. 2024. doi: 10.1007/s00068-024-02596-7.	No	Clearly irrelevant titles and abstracts
564	Sanders D, Bryant D, Tieszer C, Lawendy AR, MacLeod M, Papp S, et al. A Multicenter Randomized Control Trial Comparing a Novel Intramedullary Device (InterTAN) Versus Conventional Treatment (Sliding Hip Screw) of Geriatric Hip Fractures. J Orthop Trauma. 2017;31(1):1-8. doi: 10.1097/bot.0000000000000713.	No	Clearly irrelevant titles and abstracts
565	Samuelson T, Olney B. Percutaneous pin fixation of chronic slipped capital femoral epiphysis. Clinical Orthopaedics and Related Research. 1996;326:225-8. doi: 10.1097/00003086-199605000-00027.	No	Clearly irrelevant titles and abstracts
566	Sambandam SN, Chandrasekharan J, Mounasamy V, Mauffrey C. Intertrochanteric fractures: a review of fixation methods. European Journal of Orthopaedic Surgery and Traumatology. 2016;26(4):339-53. doi: 10.1007/s00590-016-1757-z.	No	Clearly irrelevant titles and abstracts
567	Sambandam S, Mounasamy V, Wukich D. Comparison of Differences in Complications and Revision After Conversion to Total Hip Arthroplasty from Plating vs. Nailing vs. Hemiarthroplasty. Archives of Bone and Joint Surgery. 2022;10(9):785-90. doi: 10.22038/ABJS.2021.60893.3000.	No	Clearly irrelevant titles and abstracts
568	Salian PV, Baliga SS, Annappa R. Pertrochanteric fractures treated with long proximal femur nail: a prospective study at a tertiary hospital. Gazzetta Medica Italiana Archivio per le Scienze Mediche. 2024;183(4):290-5. doi: 10.23736/S0393-3660.23.05179-3.	No	Clearly irrelevant titles and abstracts
569	Sakagoshi D, Sawaguchi T, Shima Y, Inoue D, Oshima T, Goldhahn S. A refined definition improves the measurement reliability of the tip-apex distance. J Orthop Sci. 2016;21(4):475-80. doi: 10.1016/j.jos.2016.03.001.	No	Clearly irrelevant titles and abstracts
570	Sahin S, Ertürer E, Öztürk I, Toker S, Seçkin F, Akman S. Radiographic and functional results of osteosynthesis using the proximal femoral nail antirotation (PFNA) in the treatment of unstable intertrochanteric femoral fractures. Acta Orthopaedica Et Traumatologica Turcica. 2010;44(2):127-34. doi: 10.3944/aott.2010.2237.	No	Clearly irrelevant titles and abstracts
571	Sahin O, Demirors H, Akgun R, Senturk I, Tuncay IC. Dynamic hip screw versus proximal femoral nail for treatment of trochanteric hip fractures: an outcome analyses with a minimum 2 years of follow-up. European Journal of Orthopaedic Surgery and Traumatology. 2012;22(6):473-80. doi: 10.1007/s00590-011-0873-z.	No	Clearly irrelevant titles and abstracts
572	Sahin K, Ergin Ö, Bayram S, Akgül T. Atypical femoral fractures related to bisphosphonate use: A comprehensive review of 19 patients. Ulusal Travma Ve Acil Cerrahi Dergisi-Turkish Journal of Trauma & Emergency Surgery. 2019;25(6):603-10. doi: 10.14744/tjtes.2019.46595.	No	Clearly irrelevant titles and abstracts
573	Şahin E, Songür M, Kalem M, Zehir S, Aksekili MAE, Keser S, et al. Traction table versus manual traction in the intramedullary nailing of unstable intertrochanteric fractures: A prospective randomized trial. Injury. 2016;47(7):1547-54. doi: 10.1016/j.injury.2016.04.012.	No	Clearly irrelevant titles and abstracts
574	Saggi SS, Chou SM, Wong HPN, Wong MK, Bin Abd Razak HR. Effect of distal interlocking of a cephalomedullary femoral nail on peri-implant fractures: A sawbone biomechanical analysis. Injury. 2022;53(12):3894-8. doi: 10.1016/j.injury.2022.09.039.	No	Clearly irrelevant titles and abstracts
575	Saeed Younis A, Mahmoud S, Salem Eid A, Khairy Mahmoud A. Functional outcomes of internal fixation and arthroplasty in the treatment of intertrochanteric femoral fractures: A systematic review. Current Orthopaedic Practice. 2018;29(4):365-72. doi: 10.1097/BCO.0000000000000645.	No	Clearly irrelevant titles and abstracts
576	Sadowski C, Lübbeke A, Saudan M, Riand N, Stern R, Hoffmeyer P. Treatment of reverse oblique and transverse intertrochanteric fractures with use of an intramedullary nail or a 95° screw-plate: A prospective, randomized study. Journal of Bone and Joint Surgery. 2002;84(3):372-81. doi: 10.2106/00004623-200203000-00007.	No	Clearly irrelevant titles and abstracts
577	Sadic S, Custovic S, Jasarevic M, Fazlic M, Smajic N, Hrustic A, et al. Proximal femoral nail antirotation in treatment of fractures of proximal femur. Medical archives (Sarajevo, Bosnia and Herzegovina). 2014;68(3):173-7. doi: 10.5455/medarh.2014.68.173-177.	No	Clearly irrelevant titles and abstracts
578	Sadeghi C, Prentice HA, Okike KM, Paxton EW. Treatment of Intertrochanteric Femur Fractures with Long versus Short Cephalomedullary Nails. The Permanente journal. 2020;24. doi: 10.7812/TPP/19.229.	No	Clearly irrelevant titles and abstracts
579	Sadagatullah AN, Nazeeb MN, Ibrahim S. Incidence of varus malalignment post interlocking nail in proximal femur shaft fractures comparing two types of entry points. Malaysian Orthopaedic Journal. 2017;11(3):31-5. doi: 10.5704/MOJ.1711.013.	No	Clearly irrelevant titles and abstracts
580	S SM, Gupta NR, Soraganvi P. Long Versus Short Twin-Screw Integrated Cephalomedullary Nail (InterTAN) for the Surgical Management of Intertrochanteric Fractures of the Hip in Indians. Cureus. 2023;15(9):e45942. doi: 10.7759/cureus.45942.	No	Clearly irrelevant titles and abstracts
581	Ryu HG, Shin DW, Han BS, Kim SM. Risk Factors Associated with Fixation Failure in Intertrochanteric Fracture Treated with Cephalomedullary Nail. Hip Pelvis. 2023;35(3):193-9. doi: 10.5371/hp.2023.35.3.193.	No	Clearly irrelevant titles and abstracts
582	Ryan S, Politzer C, Fletcher A, Bolognesi M, Seyler T. Preoperative Hypoalbuminemia Predicts Poor Short-term Outcomes for Hip Fracture Surgery. Orthopedics. 2018;41(6):e789-e96. doi: 10.3928/01477447-20180912-03.	No	Clearly irrelevant titles and abstracts
583	Ryan G, Nowak L, Melo L, Ward S, Atrey A, Schemitsch EH, et al. Anemia at Presentation Predicts Acute Mortality and Need for Readmission Following Geriatric Hip Fracture. JBJS Open Access. 2020;5(3). doi: 10.2106/JBJS.OA.20.00048.	No	Clearly irrelevant titles and abstracts
584	Russin LA, Sonni A. Treatment of intertrochanteric and subtrochanteric fractures with Ender's intramedullary rods. Clinical Orthopaedics and Related Research. 1980;148:203-12. doi: 10.1097/00003086-198005000-00033.	No	Clearly irrelevant titles and abstracts
585	Russell TA, Klima ML. History and Evolution of Hip Design to Decrease Failure. Journal of Orthopaedic Trauma. 2023;37(10S):S49-S54. doi: 10.1097/bot.0000000000002668.	No	Clearly irrelevant titles and abstracts
586	Rupprecht M, Grossterlinden L, Sellenschloh K, Hoffmann M, Püschel K, Morlock M, et al. Internal fixation of femoral neck fractures with posterior comminution A biomechanical comparison of DHS® and Intertan nail®. International Orthopaedics. 2011;35(11):1695-701. doi: 10.1007/s00264-010-1199-x.	No	Clearly irrelevant titles and abstracts
587	Rupprecht M, Grossterlinden L, Ruecker AH, De Oliveira AN, Sellenschloh K, Nüchtern J, et al. A comparative biomechanical analysis of fixation devices for unstable femoral neck fractures: The Intertan versus cannulated screws or a dynamic hip screw. Journal of Trauma - Injury, Infection and Critical Care. 2011;71(3):625-34. doi: 10.1097/TA.0b013e31820e86e6.	No	Clearly irrelevant titles and abstracts
588	Ruiz PF, Avilez MP. Proximal Femur Fracture (31-A3.2) Associated with the Use of Tenofovir by an HIV-positive Patient: Case Report. Revista Chilena de Ortopedia y Traumatologia. 2021;62(1):34-8. doi: 10.1055/s-0041-1728734.	No	Clearly irrelevant titles and abstracts
589	Rui Y, Lu P, Li Y, Dai G, Ma B, Zou J, et al. Risk factors analysis for postoperative mortality of elder patients with intertrochanteric fractures. Zhongguo xiu fu chong jian wai ke za zhi = Zhongguo xiufu chongjian waike zazhi = Chinese journal of reparative and reconstructive surgery. 2019;33(12):1538-42. doi: 10.7507/1002-1892.201906079.	No	Clearly irrelevant titles and abstracts
590	Ruecker AH, Rupprecht M, Gruber M, Gebauer M, Barvencik F, Briem D, et al. The treatment of intertrochanteric fractures: Results using an intramedullary nail with integrated cephalocervical screws and linear compression. Journal of Orthopaedic Trauma. 2009;23(1):22-30. doi: 10.1097/BOT.0b013e31819211b2.	No	Clearly irrelevant titles and abstracts
591	Ruecker AH, Rupprecht M, Gruber M. The treatment of intertrochanteric fractures: Results using an intramedullary nail with integrated cephalocervical screws and linear compression (Journal of Orthopaedic Trauma (2009) 23, (22-30)). Journal of Orthopaedic Trauma. 2009;23(5):378. doi: 10.1097/BOT.0b013e3181a4fc80.	No	Clearly irrelevant titles and abstracts
592	Ruecker AH, Rueger JM. Pertrochanteric fractures: tips and tricks in nail osteosynthesis. Eur J Trauma Emerg Surg. 2014;40(3):249-64. doi: 10.1007/s00068-013-0366-3.	No	Clearly irrelevant titles and abstracts
593	Rozell JC, Hasenauer M, Donegan DJ, Neuman M. Recent advances in the treatment of hip fractures in the elderly. F1000Research. 2016;5. doi: 10.12688/F1000RESEARCH.8172.1.	No	Clearly irrelevant titles and abstracts
594	Roy K, Nemade P, Aggarwal R, Patil N. Unusual mode of failure of intertrochanteric femur fracture fixation. BMJ case reports. 2015;2015. doi: 10.1136/bcr-2015-213012.	No	Clearly irrelevant titles and abstracts
595	Rowe SM, Yoon TR, Ryang DH. An epidemiological study of hip fracture in Honam, Korea. Int Orthop. 1993;17(3):139-43. doi: 10.1007/bf00186373.	No	Clearly irrelevant titles and abstracts
596	Rosso F, Dettoni F, Bonasia DE, Olivero F, Mattei L, Bruzzone M, et al. Prognostic factors for mortality after hip fracture: Operation within 48 hours is mandatory. Injury. 2016;47 Suppl 4:S91-s7. doi: 10.1016/j.injury.2016.07.055.	No	Clearly irrelevant titles and abstracts
597	Rosenblum SF, Zuckerman JD, Kummer FJ, Tam BS. A biomechanical evaluation of the gamma nail. Journal of Bone and Joint Surgery - Series B. 1992;74(3):352-7. doi: 10.1302/0301-620x.74b3.1587875.	No	Clearly irrelevant titles and abstracts
598	Rosen M, Kasik C, Swords M. Management of Lateral Thigh Pain following Cephalomedullary Nail: A Technical Note. Spartan Med Res J. 2020;5(1):12931. doi: 10.51894/001c.12931.	No	Clearly irrelevant titles and abstracts
599	Rollo G, Tartaglia N, Falzarano G, Pichierri P, Stasi A, Medici A, et al. The challenge of non-union in subtrochanteric fractures with breakage of intramedullary nail: evaluation of outcomes in surgery revision with angled blade plate and allograft bone strut. European Journal of Trauma and Emergency Surgery. 2017;43(6):853-61. doi: 10.1007/s00068-016-0755-5.	No	Clearly irrelevant titles and abstracts
600	Rogmark C, Spetz CL, Garellick G. More intramedullary nails and arthroplasties for treatment of hip fractures in Sweden: Registry analysis of 144,607 patients, 1998-2007. Acta Orthopaedica. 2010;81(5):588-92. doi: 10.3109/17453674.2010.506631.	No	Clearly irrelevant titles and abstracts
601	Rogers T, Shakes LK, Woodworth PH. Pathologic extremity fracture care in spinal cord injury. Topics in Spinal Cord Injury Rehabilitation. 2005;11(1):70-8. doi: 10.1310/NNXN-FT78-EAC6-A6EJ.	No	Clearly irrelevant titles and abstracts
602	Rodriguez-Merchan EC, Gomez-Castresana F. Internal fixation of nonunions. Clinical Orthopaedics and Related Research. 2004;(419):13-20. doi: 10.1097/01.blo.0000118179.94213.8e.	No	Clearly irrelevant titles and abstracts
603	Rodriguez-Fontan F, Tucker NJ, Strage KE, Mauffrey C, Parry JA. Antegrade versus retrograde nailing of proximal femur fractures: A cortical diameter based study. Journal of Orthopaedics. 2022;34:385-90. doi: 10.1016/j.jor.2022.10.005.	No	Clearly irrelevant titles and abstracts
604	Robinson SJ, Fountain JR, Torella F, Pennie BH. Intrapelvic migration of a lag screw from a cephalomedullary femoral nail: A case report. Injury. 2011;42(11):1384-6. doi: 10.1016/j.injury.2011.01.019.	No	Clearly irrelevant titles and abstracts
605	Roberts JW, Libet LA, Wolinsky PR. Who is in danger? Impingement and penetration of the anterior cortex of the distal femur during intramedullary nailing of proximal femur fractures: Preoperatively measurable risk factors. Journal of Trauma and Acute Care Surgery. 2012;73(1):249-54. doi: 10.1097/TA.0b013e318256a0b6.	No	Clearly irrelevant titles and abstracts
606	Riska EB, von Bonsdorff H, Hakkinen S, Jaroma H, Kiviluoto O, Paavilainen T. Pertrochanteric fractures of the femur treated with a Küntscher trochanter nail. Acta Orthop Scand. 1976;47(4):410-4. doi: 10.3109/17453677608988711.	No	Clearly irrelevant titles and abstracts
607	Rinehart DB, O’Neill DE, Liu JW, Sanders DT. Does Size Matter for Cephalomedullary Nails in Geriatric Intertrochanteric Fractures? Journal of Orthopaedic Trauma. 2021;35(6):329-32. doi: 10.1097/BOT.0000000000001989.	No	Clearly irrelevant titles and abstracts
608	Rinehart DB, Fene ES, Huo MH. Conversion total hip arthroplasty after previous intertrochanteric hip fractures: A review of the epidemiology, technical issues, and outcomes. Current Orthopaedic Practice. 2022;33(5):409-13. doi: 10.1097/BCO.0000000000001136.	No	Clearly irrelevant titles and abstracts
609	Rincón-Hoyos JA, Vallejo-Yepes P, Restrepo-Giraldo JN, Torres-Valencia H, Buitrago-Vanegas M, Valencia-Rivas M, et al. Morbidity and mortality in hip surgery patients due to fracture during the COVID-19 pandemic. Injury. 2023;54. doi: 10.1016/j.injury.2023.04.018.	No	Clearly irrelevant titles and abstracts
610	Rincón-Hoyos JA, Gómez-Ramírez JF, Cuesta-Montoya JS, Lara-Garavito AM, Muñoz-Medina SE, Castro-Dangond AJ. Treatment of intertrochanteric fractures using cephalomedullary nail: One or two cephalic screws? Injury. 2023;54. doi: 10.1016/j.injury.2023.02.008.	No	Clearly irrelevant titles and abstracts
611	Rikli D, Goldhahn S, Blauth M, Mehta S, Cunningham M, Joeris A. Optimizing intraoperative imaging during proximal femoral fracture fixation – a performance improvement program for surgeons. Injury. 2018;49(2):339-44. doi: 10.1016/j.injury.2017.11.024.	No	Clearly irrelevant titles and abstracts
612	Riehl JT, Widmaier JC. Techniques of obtaining and maintaining reduction during nailing of femur fractures. Orthopedics. 2009;32(8):581. doi: 10.3928/01477447-20090624-17.	No	Clearly irrelevant titles and abstracts
613	Ricci WM, McAndrew C, Merriman D, Gardner MJ. What's new in orthopaedic trauma. Journal of Bone and Joint Surgery. 2011;93(18):1746-56. doi: 10.2106/JBJS.K.00505.	No	Clearly irrelevant titles and abstracts
614	Ricci WM, Linn M, Gardner M, McAndrew C. What's new in orthopaedic trauma. Journal of Bone and Joint Surgery. 2014;96(14):1222-30. doi: 10.2106/JBJS.N.00289.	No	Clearly irrelevant titles and abstracts
615	Ricci WM. New implants for the treatment of intertrochanteric femur fractures. Techniques in Orthopaedics. 2008;23(3):222-31. doi: 10.1097/00013611-200409000-00008.	No	Clearly irrelevant titles and abstracts
616	Ricci MJ, McAndrew CM, Miller AN, Kamath G, Ricci WM. Are Two-Part Intertrochanteric Femur Fractures Stable and Does Stability Depend on Fixation Method? Journal of Orthopaedic Trauma. 2019;33(9):428-31. doi: 10.1097/BOT.0000000000001509.	No	Clearly irrelevant titles and abstracts
617	Rerri BE, Ayorinde RO, Opadele T, Onayemi B. Short gamma nail fixation for intertrochanteric fractures in the elderly. European Journal of Orthopaedic Surgery and Traumatology. 2011;21(4):275-9. doi: 10.1007/s00590-010-0694-5.	No	Clearly irrelevant titles and abstracts
618	Ren D, Wang TC, Li M, Liu YJ, Huang YJ, Wang PC. An innovative method for measuring the femoral arch. Medicine. 2019;98(17). doi: 10.1097/md.0000000000015073.	No	Clearly irrelevant titles and abstracts
619	Reiter M, O'Brien SD, Bui-Mansfield LT, Alderete J. Greater trochanteric fracture with occult intertrochanteric extension. Emergency Radiology. 2013;20(5):469-72. doi: 10.1007/s10140-013-1117-9.	No	Clearly irrelevant titles and abstracts
620	Reis JPG, Lopes AL, Branco RJ, Sapage R, Sousa RA, Sousa D. Trochanteric fractures: Tip-Apex distance, Calcar Tip-Apex distance, and Chang criteria-a multiple variable analysis. Archives of Orthopaedic and Trauma Surgery. 2023;143(12):7035-41. doi: 10.1007/s00402-023-05018-2.	No	Clearly irrelevant titles and abstracts
621	Reindl R, Harvey EJ, Berry GK, Rahme E. Intramedullary Versus Extramedullary Fixation for Unstable Intertrochanteric Fractures: A Prospective Randomized Controlled Trial. Journal of Bone and Joint Surgery - American Volume. 2015;97(23):1905-12. doi: 10.2106/JBJS.N.01007.	No	Clearly irrelevant titles and abstracts
622	Rehme-Röhrl J, Brand A, Dolt A, Grünewald D, Hoffmann R, Stuby F, et al. Functional and Radiological Results Following Revision Blade Plating and Cephalomedullary Nailing in Aseptic Trochanteric and Subtrochanteric Nonunion. J Clin Med. 2024;13(12). doi: 10.3390/jcm13123591.	No	Clearly irrelevant titles and abstracts
623	Regmi S, Chaudhary RK, Pradhan I, Banskota B, Joshi A. Mean Tip Apex Distance in Patients undergoing Dynamic Hip Screw Fixation for Pertrochanteric Fractures without using Traction Table: A Descriptive Cross-sectional Study. Journal of the Nepal Medical Association. 2022;60(256):1021-5. doi: 10.31729/jnma.7766.	No	Clearly irrelevant titles and abstracts
624	Reddy AVR, Patel CM, Krishna KY, Bansal K, Kalia G. Review Of Proximal Nail Antirotation (PFNA) And PFNA-2 In Pertrochanteric Fracture – Our Local Experience. Journal of Pharmaceutical Negative Results. 2022;13:5136-41. doi: 10.47750/pnr.2022.13.S09.634.	No	Clearly irrelevant titles and abstracts
625	Raviraj A, Anand A, Chakravarthy M, Pai S. Proximal femoral nail antirotation (PFNA) for treatment of osteoporotic proximal femoral fractures. European Journal of Orthopaedic Surgery and Traumatology. 2012;22(4):301-5. doi: 10.1007/s00590-011-0840-8.	No	Clearly irrelevant titles and abstracts
626	Raven TF, Höchtl-Lee L, Friedl W, Moghaddam A. Long-term results after over 17 years - Intramedullary gliding nail as treatment for traumatic femoral neck fractures. J Orthop. 2021;26:1-7. doi: 10.1016/j.jor.2021.05.029.	No	Clearly irrelevant titles and abstracts
627	Raven TF, Friedl W, Moghaddam A. Treatment of Traumatic Femoral Neck Fractures with an Intramedullary Nail in Osteoporotic Bones. Indian Journal of Orthopaedics. 2021;55(3):621-8. doi: 10.1007/s43465-020-00292-3.	No	Clearly irrelevant titles and abstracts
628	Raven TF, Boxriker S, Mammadov J, Petrov K, Moghaddam A, Friedl W. Complications and imaging artifacts related to MRI in patients with intramedullary osteosynthesis after proximal femur fracture. Journal of Orthopaedic Surgery. 2019;27(3). doi: 10.1177/2309499019879055.	No	Clearly irrelevant titles and abstracts
629	Raunest J, Kaschner A, Derra E. [Incidence of complications and early mortality in surgical management of coxal femoral fractures]. Langenbecks Arch Chir. 1990;375(3):156-60. doi: 10.1007/bf00206809.	No	Clearly irrelevant titles and abstracts
630	Rau Y, Amtsfeld J, Reimers N, Matrisch L, Frese J, Schulz AP. The development, incidence and treatment trends of trochanteric fractures in Germany: a cohort study. J Orthop Surg Res. 2023;18(1):491. doi: 10.1186/s13018-023-03981-5.	No	Clearly irrelevant titles and abstracts
631	Ratanakornphan C, Pikulhom T, Jenvorapoj S, Amarase C, Tantavisut S. Reliability of lateral wall-thickness measurement in trochanteric fractures and parameters associated with lateral wall integrity. Asian Biomedicine. 2024;18(1):24-9. doi: 10.2478/abm-2024-0005.	No	Clearly irrelevant titles and abstracts
632	Rasheed MA, Amin MS, Chaudhry MN, Nadeem F, Mushtaq Khan A, Fatima A, et al. Role of Anteromedial Cortical Support for Unstable Intertrochanteric Fractures Being Treated With Cephalomedullary Nails. Cureus. 2024;16(4):e58303. doi: 10.7759/cureus.58303.	No	Clearly irrelevant titles and abstracts
633	Rao JP, Hambly M, King J, Benevenia J. A comparative analysis of Ender's-rod and compression screw and side plate fixation of intertrochanteric fractures of the hip. Clinical Orthopaedics and Related Research. 1990;256:125-31. doi: 10.1097/00003086-199007000-00019.	No	Clearly irrelevant titles and abstracts
634	Rantanen J, Aro H. Mechanical failure of the intramedullary hip screw in a subtrochanteric femoral fracture. Journal of Orthopaedic Trauma. 1996;10(5):348-50. doi: 10.1097/00005131-199607000-00010.	No	Clearly irrelevant titles and abstracts
635	Randelli F, Pulici L, Favilla S, Maglione D, Zaolino C, Carminati S, et al. Complications related to fracture treatment in HIV patients: a case report. Injury. 2014;45(2):379-82. doi: 10.1016/j.injury.2013.09.026.	No	Clearly irrelevant titles and abstracts
636	Rand JA, Mariani EM. Letter to the editor (II:Reply). Clinical Orthopaedics and Related Research. 1990;256:310. doi: 10.1097/00003086-199007000-00045.	No	Clearly irrelevant titles and abstracts
637	Ramsay N, Close JCT, Harris IA, Harvey LA. The impact of fixation type for intertrochanteric femoral fracture on patient survival. ANZ journal of surgery. 2023;93(7-8):1917-23. doi: 10.1111/ans.18562.	No	Clearly irrelevant titles and abstracts
638	Rampure S, Chavan PK, Patil SC, Kasnale S. Study the Functional Outcome in Intertrochanteric Fractures Managed by Positive, Neutral and Negative Reduction. International Journal of Toxicological and Pharmacological Research. 2024;14(6):181-7. doi: 10.5281/zenodo.12784749.	No	Clearly irrelevant titles and abstracts
639	Ramanoudjame M, Guillon P, Dauzac C, Meunier C, Carcopino JM. CT evaluation of torsional malalignment after intertrochanteric fracture fixation. Orthopaedics and Traumatology: Surgery and Research. 2010;96(8):844-8. doi: 10.1016/j.otsr.2010.05.007.	No	Clearly irrelevant titles and abstracts
640	Rajnish RK, Srivastava A, Kumar P, Yadav SK, Sharma S, Haq RU, et al. Comparison of Outcomes of Long Versus Short Cephalomedullary Nails for the Fixation of Intertrochanteric Femur Fractures: A Systematic Review and Meta-analysis of 14,547 Patients. Indian J Orthop. 2023;57(8):1165-87. doi: 10.1007/s43465-023-00915-5.	No	Clearly irrelevant titles and abstracts
641	Rajnish RK, Srivastava A, Kumar P, Yadav SK, Sharma S, Haq RU, et al. Comparison of outcomes of Long versus Short Cephalomedullary nails for the fixation of intertrochanteric femur fractures: A Protocol for Systematic Review and Meta-analysis. 2023.	No	Clearly irrelevant titles and abstracts
642	Rajeev A, Railton C, Devalia K. The crucial factors influencing the development and outcomes of postoperative delirium in proximal femur fractures. Aging Medicine. 2022;5(2):94-100. doi: 10.1002/agm2.12206.	No	Clearly irrelevant titles and abstracts
643	Rajaesparan K, Amin A, Arora S, Walton NP. Pseudoaneurysm of a branch of the profunda femoris artery following distal locking of an intramedullary hip nail: An unusual anatomical location. HIP International. 2008;18(3):231-5. doi: 10.5301/HIP.2008.3516.	No	Clearly irrelevant titles and abstracts
644	Raj S, Grover S, Bola H, Pradhan A, Fazal MA, Patel A. Dynamic hip screws versus cephalocondylic intramedullary nails for unstable extracapsular hip fractures in 2021: A systematic review and meta-analysis of randomised trials. J Orthop. 2023;36:88-98. doi: 10.1016/j.jor.2022.12.015.	No	Clearly irrelevant titles and abstracts
645	Raglan K, Cherney SM, Stambough JB, Mears SC. Open Periprosthetic Knee Fracture: A Case Report and Review of the Literature. Geriatric Orthopaedic Surgery and Rehabilitation. 2020;11. doi: 10.1177/2151459320939547.	No	Clearly irrelevant titles and abstracts
646	Raghuraman R, Kam JW, Chua DTC. Predictors of failure following fixation of intertrochanteric fractures with proximal femoral nail antirotation. Singapore Medical Journal. 2019;60(9):463-7. doi: 10.11622/smedj.2019114.	No	Clearly irrelevant titles and abstracts
647	Raganato R, Mills S, Crespo-Lastras P, Gonzalez-Ruíz N, Rubio-Saez I, Pallares-Sanmartin J, et al. Locking Attachment Plate for the Surgical Treatment of Periprosthetic and Periimplant Fractures: Long-Term Follow-Up. Archives of Bone and Joint Surgery. 2024;12(4):256-63. doi: 10.22038/ABJS.2023.72299.3367.	No	Clearly irrelevant titles and abstracts
648	Radcliff TA, Regan E, Cowper Ripley DC, Hutt E. Increased use of intramedullary nails for intertrochanteric proximal femoral fractures in veterans affairs hospitals: A comparative effectiveness study. Journal of Bone and Joint Surgery. 2012;94(9):833-40. doi: 10.2106/JBJS.I.01403.	No	Clearly irrelevant titles and abstracts
649	Radaideh AM, Qudah HA, Audat ZA, Jahmani RA, Yousef IR, Saleh AAA. Functional and radiological results of proximal femoral nail antirotation (PFNA) osteosynthesis in the treatment of unstable pertrochanteric fractures. Journal of Clinical Medicine. 2018;7(4). doi: 10.3390/jcm7040078.	No	Clearly irrelevant titles and abstracts
650	Rabie H, Sharafi MH, Zanjani LO, Nabian MH. Novel coronavirus infection in orthopedic patients ; Report of seven cases. Archives of Bone and Joint Surgery. 2020;8(SpecialIssue):302-9. doi: 10.22038/abjs.2020.47805.2357.	No	Clearly irrelevant titles and abstracts
651	Quental C, Vasconcelos S, Folgado J, Guerra-Pinto F. Influence of the PFNA screw position on the risk of cut-out in an unstable intertrochanteric fracture: a computational analysis. Med Eng Phys. 2021;97:70-6. doi: 10.1016/j.medengphy.2021.10.001.	No	Clearly irrelevant titles and abstracts
652	Queally JM, Harris E, Handoll HH, Parker MJ. Intramedullary nails for extracapsular hip fractures in adults. Cochrane Database Syst Rev. 2014;2014(9):Cd004961. doi: 10.1002/14651858.CD004961.pub4.	No	Clearly irrelevant titles and abstracts
653	Quattrini F, Ortolani A, Ciatti C, Puma Pagliarello C, Martucci A, Gurrieri L, et al. Static vs dinamic short nail in pertrochanteric fractures: experience of two center in Northern Italy. Acta Biomed. 2021;92(S3):e2021021. doi: 10.23750/abm.v92iS3.11745.	No	Clearly irrelevant titles and abstracts
654	Quartley M, Chloros G, Papakostidis K, Saunders C, Giannoudis PV. Stabilisation of AO OTA 31-A unstable proximal femoral fractures: Does the choice of intramedullary nail affect the incidence of post-operative complications? A systematic literature review and meta-analysis. Injury. 2022;53(3):827-40. doi: 10.1016/j.injury.2022.02.002.	No	Clearly irrelevant titles and abstracts
655	Qiu J, Jiang Z, Han L, Li X, Zhang R, Wu B, et al. Treatment of irreducible intertrochanteric femoral fracture with a minimally invasive clamp reduction technique via the anterior approach. J Orthop Surg Res. 2023;18(1):167. doi: 10.1186/s13018-023-03641-8.	No	Clearly irrelevant titles and abstracts
656	Qingzhu Z, Qian W, Xuelian Y, Jing H, Yi Z. Comparison of internal fixation and joint replacement for treating intertrochanteric fractures of cerebral infarction hemiplegia side in older adults. Chinese Journal of Tissue Engineering Research. 2020;24(36):5818-24. doi: 10.3969/j.issn.2095-4344.2900.	No	Clearly irrelevant titles and abstracts
657	Qingzhu Z, Qi F, Xuelian Y, Pengcheng W, Jing H, Zhen F, et al. Comparison of three implants for treating intertrochanteric fractures of cerebral infarction hemiplegia side in older adults. Chinese Journal of Tissue Engineering Research. 2019;23(24):3805-11. doi: 10.3969/j.issn.2095-4344.1178.	No	Clearly irrelevant titles and abstracts
658	Qiao W, Lü X, Liu JY, Zhang J, Li YY, Kong LB. Effect of tip-apex distance and calcar referenced tip-apex distance on the stability of intertrochanteric fractures treated with cephalomedullary nailing assessed by the finite element method. Chinese Journal of Tissue Engineering Research. 2020;24(36):5755-63. doi: 10.3969/j.issn.2095-4344.2917.	No	Clearly irrelevant titles and abstracts
659	Qiao L, Cao ZG, Li H, Ge XX, Zhang Y, Wei D. Proximal femoral nail anti rotation under local anesthesia for femoral intertrochanteric fractures in high-risk patients. Zhongguo gu shang = China journal of orthopaedics and traumatology. 2020;33(4):317-21. doi: 10.12200/j.issn.1003-0034.2020.04.006.	No	Clearly irrelevant titles and abstracts
660	Qi Y, Wang X, Chang S. Research progress on distal interlocking screws of cephalomedullary nails in intertrochanteric fractures. Zhongguo xiu fu chong jian wai ke za zhi = Zhongguo xiufu chongjian waike zazhi = Chinese journal of reparative and reconstructive surgery. 2024;38(3):356-62. doi: 10.7507/1002-1892.202312052.	No	Clearly irrelevant titles and abstracts
661	Qi H, Li Z, Ma T, Jiang Y, Ren C, Xu Y, et al. Robot Navigation System Assisted PFNA Fixation of Femoral Intertrochanteric Fractures in the Elderly: A Retrospective Clinical Study. Clinical Interventions in Aging. 2024;19:11-9. doi: 10.2147/CIA.S412397.	No	Clearly irrelevant titles and abstracts
662	Pyrhönen HS, Lagergren J, Wolf O, Bojan A, Mukka S, Möller M, et al. No Difference in Conversion Rate to Hip Arthroplasty After Intramedullary Nail or Sliding Hip Screw for Extracapsular Hip Fractures: An Observational Cohort Study of 19,604 Individuals. J Bone Joint Surg Am. 2022;104(19):1703-11. doi: 10.2106/jbjs.22.00316.	No	Clearly irrelevant titles and abstracts
663	Puthezhath K, Jayaprakash C. Is calcar referenced tip-apex distance a better predicting factor for cutting out in biaxial cephalomedullary nails than tip-apex distance? Journal of Orthopaedic Surgery. 2017;25(3). doi: 10.1177/2309499017727920.	No	Clearly irrelevant titles and abstracts
664	Pui CM, Bostrom MP, Westrich GH, Della Valle CJ, Macaulay W, Mont MA, et al. Increased complication rate following conversion total hip arthroplasty after cephalomedullary fixation for intertrochanteric hip fractures: a multi-center study. J Arthroplasty. 2013;28(8 Suppl):45-7. doi: 10.1016/j.arth.2013.04.048.	No	Clearly irrelevant titles and abstracts
665	Pu JS, Liu L, Wang GL, Fang Y, Yang TF. Results of the proximal femoral nail anti-rotation (PFNA) in elderly Chinese patients. International Orthopaedics. 2009;33(5):1441-4. doi: 10.1007/s00264-009-0776-3.	No	Clearly irrelevant titles and abstracts
666	Prommik P, Kolk H, Sarap P, Puuorg E, Harak E, Kukner A, et al. Estonian hip fracture data from 2009 to 2017: high rates of non-operative management and high 1-year mortality. Acta Orthop. 2019;90(2):159-64. doi: 10.1080/17453674.2018.1562816.	No	Clearly irrelevant titles and abstracts
667	Prokop A, Dolezych R, Chmielnicki M. Pertrochanteric fracture - operation for beginners? Zeitschrift für Orthopädie und Unfallchirurgie. 2014;152(6):584-7. doi: 10.1055/s-0034-1383132.	No	Clearly irrelevant titles and abstracts
668	Prieto-Alhambra D, Reyes C, Sainz MS, González-Macías J, Delgado LG, Bouzón CA, et al. In-hospital care, complications, and 4-month mortality following a hip or proximal femur fracture: the Spanish registry of osteoporotic femur fractures prospective cohort study. Archives of Osteoporosis. 2018;13(1). doi: 10.1007/s11657-018-0515-8.	No	Clearly irrelevant titles and abstracts
669	Prasad KSRK. CORR Insights®: Which Fixation Device is Preferred for Surgical Treatment of Intertrochanteric Hip Fractures in the United States? A Survey of Orthopaedic Surgeons. Clinical Orthopaedics and Related Research. 2015;473(11):3656-7. doi: 10.1007/s11999-015-4529-x.	No	Clearly irrelevant titles and abstracts
670	Prakash L, Dhar SA. Early mobilisation after pain relief for conservative management for intertrochanteric fractures: a pandemic enforced innovation and its results. Hip Int. 2023;33(3):544-9. doi: 10.1177/11207000221085490.	No	Clearly irrelevant titles and abstracts
671	Pradeep AR, KiranKumar A, Dheenadhayalan J, Rajasekaran S. Intraoperative lateral wall fractures during Dynamic Hip Screw fixation for intertrochanteric fractures-Incidence, causative factors and clinical outcome. Injury. 2018;49(2):334-8. doi: 10.1016/j.injury.2017.11.019.	No	Clearly irrelevant titles and abstracts
672	Prabhakar SM, Decruz J, James WLH, Kunnasegaran R. A Simple Technique for Removal of Interlocking Screw from an Intramedullary Nail: A Case Report. J Orthop Case Rep. 2021;11(1):12-5. doi: 10.13107/jocr.2021.v11.i01.1944.	No	Case report
673	Poyanli OS, Soylemez S, Ozkut AT, Uygur E, Kemah B, Unal OK. Precise placement of lag screws in operative treatment of trochanteric femoral fractures with a new guide system. Injury-International Journal of the Care of the Injured. 2015;46(11):2190-5. doi: 10.1016/j.injury.2015.06.003.	No	Not randomized controlled trials
674	Pourabbas B, Emami MJ, Vosoughi AR, Namazi H. Does Mobility of the Elderly with Hip Fractures Improve at One Year Following Surgery? A 5-year Prospective Survey. Ortopedia, traumatologia, rehabilitacja. 2016;18(4):311-6. doi: 10.5604/15093492.1220822.	No	Not randomized controlled trials
675	Ponkilainen VT, Huttunen TT, Kannus P, Mattila VM. Hardware removal rates after surgical treatment of proximal femur fractures: Nationwide trends in Finland in 1997–2016. Archives of Orthopaedic and Trauma Surgery. 2020;140(8):1047-54. doi: 10.1007/s00402-020-03356-z.	No	Not randomized controlled trials
676	Ponce SJ, Laird MP, Waddell JP. Intramedullary nailing in pertrochanteric fractures of the proximal femur. Eur J Trauma Emerg Surg. 2014;40(3):241-7. doi: 10.1007/s00068-013-0371-6.	No	Not randomized controlled trials
677	Polat G, Bayram S, Gökçeoğlu YS, Albayrak O, Kahraman A, Durmaz H. The effect of bone morphology on fracture type and treatment result in patients with intertrochanteric femur fracture aged over 65 years. Ulusal Travma ve Acil Cerrahi Dergisi. 2022;28(12):1731-8. doi: 10.14744/tjtes.2022.57400.	No	Not randomized controlled trials
678	Polat G, Akgül T, Ekinci M, Bayram S. A biomechanical comparison of three fixation techniques in osteoporotic reverse oblique intertrochanteric femur fracture with fragmented lateral cortex. European journal of trauma and emergency surgery : official publication of the European Trauma Society. 2019;45(3):499-505. doi: 10.1007/s00068-018-1061-1.	No	Not randomized controlled trials
679	Poigenfürst J, Schnabl P. Multiple intramedullary nailing of pertrochanteric fractures with elastic nails: operative procedure and results. Injury. 1977;9(2):102-13. doi: 10.1016/0020-1383(77)90003-1.	No	Not randomized controlled trials
680	Platzer P, Thalhammer G, Wozasek GE, Vécsei V. Femoral shortening after surgical treatment of trochanteric fractures in nongeriatric patients. Journal of Trauma - Injury, Infection and Critical Care. 2008;64(4):982-9. doi: 10.1097/TA.0b013e3180467745.	No	Not randomized controlled trials
681	Plang S, Dayan R, Khiami F, Preneau C, Barbier O, Choufani C. Cementation of proximal femoral nails of the very elderly subject in per-trochanteric fractures. Acta orthopaedica Belgica. 2021;87(2):293-8. doi: 10.52628/87.2.13.	No	Not randomized controlled trials
682	Pitts CC, Montgomery TP, Hess MC, Smith WR, Quade JH. Reamed Versus Unreamed Intertrochanteric Femur Fractures, Is It Time? Journal of Orthopaedic Trauma. 2020;34(5):252-7. doi: 10.1097/BOT.0000000000001687.	No	Not randomized controlled trials
683	Pires RES, Santana EO, Santos LEN, Giordano V, Balbachevsky D, dos Reis FB. Failure of fixation of trochanteric femur fractures: Clinical recommendations for avoiding Z-effect and reverse Z-effect type complications. Patient Safety in Surgery. 2011;5(1). doi: 10.1186/1754-9493-5-17.	No	Not randomized controlled trials
684	Pires RE, Gausden EB, Sanchez GT, Wajnsztejn A, Teixeira TM, Soares MDS, et al. Clamshell Osteotomy for Acute Fractures in the Malunion Setting: A Technical Note. Journal of Orthopaedic Trauma. 2018;32(10):E415-E20. doi: 10.1097/BOT.0000000000001257.	No	Not randomized controlled trials
685	Piolanti N, Giuntoli M, Nucci AM, Battistini P, Lisanti M, Andreani L. Profunda Femoris Artery Pseudoaneurysm after Intramedullary Fixation for a Pertrochanteric Hip Fracture. J Orthop Case Rep. 2017;7(2):74-7. doi: 10.13107/jocr.2250-0685.758.	No	Not randomized controlled trials
686	Pinto FG, Dantas P, Moreira R, Mamede R, Amaral LB. Complications relating to accuracy of reduction of intertrochanteric fractures treated with a compressive hip screw. Hip International. 2010;20(2):221-8. doi: 10.1177/112070001002000213.	No	Not randomized controlled trials
687	Pietrogrande L, Legnani C, Dondi A. Conservative treatment of a femoral neck fracture following intramedullary nail removal: A case report. Osteoporosis International. 2011;22:S120. doi: 10.1007/s00198-011-1567-4.	No	Case report
688	Phruetthiphat OA, Punyaratabhandhu T, Pumarom Y, Jirangkul P, Songpatanasilp T. Proximal Femoral Nail Anti-rotation with cement augmentation reduces the prevalence of mechanical failure for intertrochanteric fracture in elderly patient: A preliminary study. Osteoporosis and Sarcopenia. 2019;5(4):S4. doi: 10.1016/j.afos.2019.12.007.	No	Not randomized controlled trials
689	Pfeufer D, Grabmann C, Mehaffey S, Keppler A, Böcker W, Kammerlander C, et al. Weight bearing in patients with femoral neck fractures compared to pertrochanteric fractures: A postoperative gait analysis. Injury. 2019;50(7):1324-8. doi: 10.1016/j.injury.2019.05.008.	No	Not randomized controlled trials
690	Pfang B, Villegas García MA, Blanco García A, Auñón Rubio Á, Esteban J, García Cañete J. Risk Factors for Therapeutic Failure and One-Year Mortality in Patients with Intramedullary Nail-Associated Infection after Trochanteric and Subtrochanteric Hip Fracture Repair. Antibiotics (Basel). 2024;13(5). doi: 10.3390/antibiotics13050463.	No	Not randomized controlled trials
691	Petros RSB, Ferreira PEV, Petros RSB. Influence of proximal femur fractures in the autonomy and mortality of elderly patients submitted to osteosynthesis with cephalomedullary nail. Rev Bras Ortop. 2017;52(Suppl 1):57-62. doi: 10.1016/j.rboe.2017.08.014.	No	Not randomized controlled trials
692	Petfield JL, Visscher LE, Gueorguiev B, Stoffel K, Pape HC. Tips and tricks to avoid implant failure in proximal femur fractures treated with cephalomedullary nails: a review of the literature. OTA International. 2022;5:E191. doi: 10.1097/OI9.0000000000000191.	No	Not randomized controlled trials
693	Peters AW, Harris TJ, Rinehart DB, Sohn GH, Grewal I, Starr A, et al. Technical Trick: Traction Table–Assisted Lateral Decubitus Patient Positioning in Cephalomedullary Nailing of Geriatric Intertrochanteric Femur Fractures. Journal of Orthopaedic Trauma. 2024;38(2):E71-E7. doi: 10.1097/BOT.0000000000002726.	No	Not randomized controlled trials
694	Peskun CJ, Townley JB, Schemitsch EH, Waddell JP, Whelan DB. Treatment of Periprosthetic Fractures Around Hip Resurfacings With Cephalomedullary Nails. Journal of Arthroplasty. 2012;27(3):494.e1-.e3. doi: 10.1016/j.arth.2011.06.018.	No	Not randomized controlled trials
695	Persiani P, Ranaldi FM, Gurzì M, Formic A, Graci J, De Cristo C, et al. Choice of three different Intramedullary nails In the treatment of trochanteric fractures: Outcome, analysis and consideration In midterm. Injury-International Journal of the Care of the Injured. 2019;50:S6-S10. doi: 10.1016/j.injury.2019.01.012.	No	Not randomized controlled trials
696	Peña OR, Gélvez AG, Espinosa KA, Cardona JR. Cephalomedullary nails: factors associated with impingement of the anterior cortex of the femur in a Hispanic population. Archives of Orthopaedic and Trauma Surgery. 2015;135(11):1533-40. doi: 10.1007/s00402-015-2313-8.	No	Not randomized controlled trials
697	Peña OR, Gélvez AG, Espinosa KA. Clinical implications of impingement of the anterior femoral cortex after cephalomedullary nailing. Injury-International Journal of the Care of the Injured. 2016;47(10):2300-6. doi: 10.1016/j.injury.2016.06.025.	No	Not randomized controlled trials
698	Pelzl H. [Indications for open Ender nailing]. Unfallchirurgie. 1986;12(6):316-9. doi: 10.1007/bf02585840.	No	Not randomized controlled trials
699	Peiró JVA, Ruiz MJ, Hernández JT, Serra JT, Marsá JS, Vázquez JAP, et al. The inverted Vancouver C fracture. Case series of unstable proximal femur fractures above a knee revision stem treated by short cephalomedullary nail and lateral submuscular overlapping plate. European Journal of Orthopaedic Surgery and Traumatology. 2021;31(1):193-8. doi: 10.1007/s00590-020-02738-8.	No	Not randomized controlled trials
700	Peiró JVA, Jurado Ruiz M, Hernández JT, Serra JT, Marsá JS, Vázquez JAP, et al. Correction to: The inverted Vancouver C fracture. Case series of unstable proximal femur fractures above a knee revision stem treated by short cephalomedullary nail and lateral submuscular overlapping plate (European Journal of Orthopaedic Surgery & Traumatology, (2021), 31, 1, (193-198), 10.1007/s00590-020-02738-8). …	No	Not randomized controlled trials
701	Pei JP, Yang WL, Lan X, Huang SL. Proximal femoral nail antirotation versus artificial femoral head replacement for intertrochanteric fracture in the elderly: A meta-analysis. Chinese Journal of Tissue Engineering Research. 2015;19(44):7193-201. doi: 10.3969/j.issn.2095-4344.2015.44.026.	No	Not randomized controlled trials
702	Pectol RW, Kavolus MW, Sneed CR, Albano AY, Landy DC, Aneja A, et al. Outcomes of Reamed Intramedullary Nailing for Lower Extremity Diaphyseal Fractures in COVID-Positive Patients: A Multi-institutional Observational Study. Journal of Orthopaedic Trauma. 2022;36(12):628-33. doi: 10.1097/bot.0000000000002468.	No	Not randomized controlled trials
703	Pectol RW, Kavolus MW, Kiefer A, Sneed CR, Womble T, Foster JA, et al. Comparison of post-op opioid use and pain between short and long cephalomedullary nails in elderly intertrochanteric fractures. European Journal of Orthopaedic Surgery and Traumatology. 2023;33(7):3135-41. doi: 10.1007/s00590-023-03553-7.	No	Not randomized controlled trials
704	Pearce AN, Sieber FE, Wang NY, Stambough JB, Stronach BM, Mears SC. Leg Length Discrepancy After Hip Fracture Repair is Associated With Reduced Gait Speed. Geriatr Orthop Surg Rehabil. 2023;14:21514593231186724. doi: 10.1177/21514593231186724.	No	Not randomized controlled trials
705	Pavelka T, Salášek M. Treatment of Subtrochanteric Fractures, Our Experience, Complications. Acta Chirurgiae Orthopaedicae et Traumatologiae Cechoslovaca. 2020;87(4):259-67. doi: 10.55095/achot2020/039.	No	Not randomized controlled trials
706	Paulsson J, Stig JC, Olsson O. Comparison and analysis of reoperations in two different treatment protocols for trochanteric hip fractures - Postoperative technical complications with dynamic hip screw, intramedullary nail and Medoff sliding plate. BMC Musculoskeletal Disorders. 2017;18(1). doi: 10.1186/s12891-017-1723-x.	No	Not randomized controlled trials
707	Paul O, Barker JU, Lane JM, Helfet DL, Lorich DG. Functional and radiographic outcomes of intertrochanteric hip fractures treated with calcar reduction, compression, and trochanteric entry nailing. Journal of Orthopaedic Trauma. 2012;26(3):148-54. doi: 10.1097/BOT.0b013e31821e3f8c.	No	Not randomized controlled trials
708	Patton JT, Cook RE, Adams CI, Robinson CM. Late fracture of the hip after reamed intramedullary nailing of the femur. Journal of Bone and Joint Surgery - Series B. 2000;82(7):967-71. doi: 10.1302/0301-620X.82B7.10518.	No	Not randomized controlled trials
709	Patterson JT, Takemoto SK, Shearer DW, Kuo AC. Does Implant Choice Affect the Episode Cost of Pertrochanteric Hip Fracture for US Veterans? Journal of Orthopaedic Trauma. 2019;33(12):635-41. doi: 10.1097/BOT.0000000000001603.	No	Not randomized controlled trials
710	Pathrot D, Ul Haq R, Aggarwal AN, Nagar M, Bhatt S. Assessment of the geometry of proximal femur for short cephalomedullary nail placement: An observational study in dry femora and living subjects. Indian J Orthop. 2016;50(3):269-76. doi: 10.4103/0019-5413.181785.	No	Not randomized controlled trials
711	Patel VJ, Patel NB, Tank PM, Upadhyay KA, Ashwin KK. The Role of Computed Tomography and Radiographs in the Management of Intertrochanteric Fractures. Malaysian Orthopaedic Journal. 2023;17(3):17-25. doi: 10.5704/MOJ.2311.004.	No	Not randomized controlled trials
712	Patel AR, Boyes C, Shur V. Treatment of stable extra-capsular hip fractures with a sliding screw versus short gamma nail: a retrospective study of 102 patients. European Journal of Orthopaedic Surgery and Traumatology. 2007;17(1):51-6. doi: 10.1007/s00590-006-0116-x.	No	Not randomized controlled trials
713	Pastor T, Zderic I, Schopper C, Haefeli PC, Kastner P, Souleiman F, et al. Impact of Anterior Malposition and Bone Cement Augmentation on the Fixation Strength of Cephalic Intramedullary Nail Head Elements. Medicina-Lithuania. 2022;58(11). doi: 10.3390/medicina58111636.	No	Not randomized controlled trials
714	Pastor T, Zderic I, Gehweiler D, Gardner MJ, Stoffel K, Richards G, et al. Biomechanical analysis of recently released cephalomedullary nails for trochanteric femoral fracture fixation in a human cadaveric model. Archives of Orthopaedic and Trauma Surgery. 2022;142(12):3787-96. doi: 10.1007/s00402-021-04239-7.	No	Not randomized controlled trials
715	Passoff TL, Schein AJ. Ender's flexible intramedullary pins for the treatment of pertrochanteric hip fractures: preliminary report of the first 100 cases. J Trauma. 1980;20(10):876-9. doi: 10.1097/00005373-198010000-00010.	No	Not randomized controlled trials
716	Pascarella R, Fantasia R, Maresca A, Bettuzzi C, Amendola L, Violini S, et al. How evolution of the nailing system improves results and reduces orthopedic complications: more than 2000 cases of trochanteric fractures treated with the Gamma Nail System. Musculoskelet Surg. 2016;100(1):1-8. doi: 10.1007/s12306-015-0391-y.	No	Not randomized controlled trials
717	Parry JA, Sapp T, Langford JR, Koval KJ, Haidukewych GJ. Variables Associated With Lag Screw Sliding After Single-Screw Cephalomedullary Nail Fixation of Intertrochanteric Fractures. Journal of Orthopaedic Trauma. 2020;34(7):356-8. doi: 10.1097/BOT.0000000000001730.	No	Not randomized controlled trials
718	Parry JA, Barrett I, Schoch B, Yuan B, Cass J, Cross W. Does the angle of the nail matter for pertrochanteric fracture reduction? matching nail angle and native neck-shaft angle. Journal of Orthopaedic Trauma. 2018;32(4):174-7. doi: 10.1097/BOT.0000000000001096.	No	Not randomized controlled trials
719	Parry JA, Barrett I, Schoch B, Cross W, Yuan B. Validation of neck-shaft angle correction after cephalomedullary nail fixation. Journal of Orthopaedic Trauma. 2018;32(10):505-7. doi: 10.1097/BOT.0000000000001263.	No	Not randomized controlled trials
720	Parola R, Maseda M, Herbosa CG, Konda SR, Ganta A, Egol KA. Quality differences in multifragmentary pertrochanteric fractures [OTA 31A2.2 and 31A2.3] treated with short and long cephalomedullary nails. Injury. 2022;53(7):2600-4. doi: 10.1016/j.injury.2022.05.036.	No	Not randomized controlled trials
721	Parmar DS, Porecha MM, Chudasama SL. Long proximal femoral nails versus short proximal femoral nails for the management of proximal femoral fractures: a retrospective study of 124 patients. European Journal of Orthopaedic Surgery and Traumatology. 2011;21(3):159-64. doi: 10.1007/s00590-010-0683-8.	No	Not randomized controlled trials
722	Parker MJ, Khan AZ, Rowlands TK. Survival after pathological fractures of the proximal femur. HIP International. 2011;21(5):526-30. doi: 10.5301/HIP.2011.8654.	No	Not randomized controlled trials
723	Parker MJ, Handoll HH, Bhonsle S, Gillespie WJ. Condylocephalic nails versus extramedullary implants for extracapsular hip fractures. Cochrane Database Syst Rev. 2000;1998(2):Cd000338. doi: 10.1002/14651858.Cd000338.	No	Not randomized controlled trials
724	Parker MJ, Handoll HH. Gamma and other cephalocondylic intramedullary nails versus extramedullary implants for extracapsular hip fractures in adults. Cochrane Database Syst Rev. 2010;(9):Cd000093. doi: 10.1002/14651858.CD000093.pub5.	No	Not randomized controlled trials
725	Parker MJ, Handoll HH. Gamma and other cephalocondylic intramedullary nails versus extramedullary implants for extracapsular hip fractures in adults. Cochrane Database Syst Rev. 2008;(3):Cd000093. doi: 10.1002/14651858.CD000093.pub4.	No	Not randomized controlled trials
726	Parker MJ, Handoll HH. Intramedullary nails for extracapsular hip fractures in adults. Cochrane Database Syst Rev. 2006;(3):Cd004961. doi: 10.1002/14651858.CD004961.pub3.	No	Not randomized controlled trials
727	Parker MJ, Handoll HH. Intramedullary nails for extracapsular hip fractures in adults. Cochrane Database Syst Rev. 2005;(2):Cd004961. doi: 10.1002/14651858.CD004961.pub2.	No	Not randomized controlled trials
728	Parker MJ, Handoll HH. Gamma and other cephalocondylic intramedullary nails versus extramedullary implants for extracapsular hip fractures in adults. Cochrane Database Syst Rev. 2005;(4):Cd000093. doi: 10.1002/14651858.CD000093.pub3.	No	Not randomized controlled trials
729	Parker MJ, Handoll HH. Gamma and other cephalocondylic intramedullary nails versus extramedullary implants for extracapsular hip fractures. Cochrane Database Syst Rev. 2004;(1):Cd000093. doi: 10.1002/14651858.CD000093.pub2.	No	Not randomized controlled trials
730	Parker MJ, Handoll HH. Gamma and other cephalocondylic intramedullary nails versus extramedullary implants for extracapsular hip fractures. Cochrane Database Syst Rev. 2000;(2):Cd000093. doi: 10.1002/14651858.Cd000093.	No	Not randomized controlled trials
731	Parker MJ, Gurusamy K. Modern methods of treating hip fractures. Disabil Rehabil. 2005;27(18-19):1045-51. doi: 10.1080/09638280500056626.	No	Not randomized controlled trials
732	Parker MJ, Cawley S. Short (175 mm) versus standard (220 mm) length intramedullary nail for trochanteric hip fractures: A randomized trial of 229 patients. Bone and Joint Journal. 2020;102(3):394-9. doi: 10.1302/0301-620X.102B3.BJJ-2019-0776.R3.	No	Clearly irrelevant titles and abstracts
733	Parker MJ, Cawley S. Sliding hip screw versus the Targon PFT nail for trochanteric hip fractures: a randomised trial of 400 patients. Bone Joint J. 2017;99-b(9):1210-5. doi: 10.1302/0301-620x.99b9.Bjj-2016-1279.R1.	No	Clearly irrelevant titles and abstracts
734	Parker MJ, Bowers TR, Pryor GA. Sliding hip screw <i>versus</i> the Targon PF nail in the treatment of trochanteric fractures of the hip A RANDOMISED TRIAL OF 600 FRACTURES. Journal of Bone and Joint Surgery-British Volume. 2012;94B(3):391-7. doi: 10.1302/0301-620x.94b3.28406.	No	Clearly irrelevant titles and abstracts
735	Parker MJ. Sliding hip screw versus intramedullary nail for trochanteric hip fractures; a randomised trial of 1000 patients with presentation of results related to fracture stability. Injury. 2017;48(12):2762-7. doi: 10.1016/j.injury.2017.10.029.	No	Clearly irrelevant titles and abstracts
736	Parker M, Raval P, Gjertsen JE. Nail or plate fixation for A3 trochanteric hip fractures: A systematic review of randomised controlled trials. Injury. 2018;49(7):1319-23. doi: 10.1016/j.injury.2018.05.017.	No	Not randomized controlled trials
737	Park SY, Yang KH, Yoo JH, Yoon HK, Park HW. The treatment of reverse obliquity intertrochanteric fractures with the intramedullary hip nail. Journal of Trauma - Injury, Infection and Critical Care. 2008;65(4):852-7. doi: 10.1097/TA.0b013e31802b9559.	No	Not randomized controlled trials
738	Park JH, Shon HC, Chang JS, Kim CH, Byun SE, Han BR, et al. How can MRI change the treatment strategy in apparently isolated greater trochanteric fracture? Injury. 2018;49(4):824-8. doi: 10.1016/j.injury.2018.03.017.	No	Not randomized controlled trials
739	Park JH, Lee YS, Park JW, Wang JH, Kim JG. A comparative study of screw and helical proximal femoral nails for the treatment of intertrochanteric fractures. Orthopedics. 2010;33(2):81-5. doi: 10.3928/01477447-20100104-11.	No	Not randomized controlled trials
740	Park BJ, Cho HM, Min WB. A Comparison of Internal Fixation and Bipolar Hemiarthroplasty for the Treatment of Reverse Oblique Intertrochanteric Femoral Fractures in Elderly Patients. Hip Pelvis. 2015;27(3):152-63. doi: 10.5371/hp.2015.27.3.152.	No	Not randomized controlled trials
741	Papotto G, Russo A, Raffa A, Di Silvestri C, Pietropaolo A, Pavone V, et al. Pertrochanteric fractures in elderly patient: Death rate in 30 days after surgery evaluation. Journal of Orthopaedics and Traumatology. 2014;15:S35. doi: 10.1007/s10195-014-0314-y.	No	Not randomized controlled trials
742	Papasimos S, Koutsojannis CM, Panagopoulos A, Megas P, Lambiris E. A randomised comparison of AMBI, TGN and PFN for treatment of unstable trochanteric fractures. Arch Orthop Trauma Surg. 2005;125(7):462-8. doi: 10.1007/s00402-005-0021-5.	No	Clearly irrelevant titles and abstracts
743	Papanikolopoulos D, Kalligeros C, Polyzos A, Spitas V, Soranoglou V. Proximal Femoral Nail Mechanical Failure: A Case Report and Biomechanical Study. Cureus. 2022;14(3):e23694. doi: 10.7759/cureus.23694.	No	Not randomized controlled trials
744	Papaioannou I, Pantazidou G, Repantis T, Mousafeiris VK, Kalyva N. Late-Onset Hematoma Due to Bleeding of a Small Branch of the Lateral Circumflex Femoral Artery Following Proximal Femur Intramedullary Nailing. Cureus. 2022;14(3):e23513. doi: 10.7759/cureus.23513.	No	Not randomized controlled trials
745	Papaioannou I, Baikousis A, Korovessis P. Trifocal Femoral Fracture Treated With an Intramedullary Nail Accompanied With Compression Bolts and Lag Screws: Case Presentation and Literature Review. Cureus. 2020;12(5):e8173. doi: 10.7759/cureus.8173.	No	Not randomized controlled trials
746	Papaioannou I, Baikousis A, Korovessis P. Intertrochanteric fracture associated with undiagnosed ipsilateral incomplete atypical femoral shaft fracture without bisphosphonate use: Unique case report and literature review. Journal of Clinical Orthopaedics and Trauma. 2018;9:S12-S6. doi: 10.1016/j.jcot.2018.01.008.	No	Not randomized controlled trials
747	Panteli M, Vun JSH, Ahmadi M, West RM, Howard AJ, Chloros G, et al. Blood loss and transfusion risk in intramedullary nailing for subtrochanteric fractures. Transfus Med. 2023;33(1):49-60. doi: 10.1111/tme.12904.	No	Not randomized controlled trials
748	Panteli M, Rodham P, Giannoudis PV. Biomechanical rationale for implant choices in femoral neck fracture fixation in the non-elderly. Injury-International Journal of the Care of the Injured. 2015;46(3):445-52. doi: 10.1016/j.injury.2014.12.031.	No	Not randomized controlled trials
749	Panteli M, Giannoudi MP, Lodge CJ, West RM, Pountos I, Giannoudis PV. Mortality and Medical Complications of Subtrochanteric Fracture Fixation. J Clin Med. 2021;10(3). doi: 10.3390/jcm10030540.	No	Not randomized controlled trials
750	Pankovich AM, Tarabishy IE. Ender nailing of intertrochanteric and subtrochanteric fractures of the femur. Complications, failures, and errors. Journal of Bone and Joint Surgery - Series A. 1980;62(4):635-45. doi: 10.2106/00004623-198062040-00019.	No	Not randomized controlled trials
751	Pang Y, He QF, Zhu LL, Bian ZY, Li MQ. Loss of Reduction after Cephalomedullary Nail Fixation of Intertrochanteric Femoral Fracture: A Brief Report. Orthopaedic Surgery. 2020;12(6):1998-2003. doi: 10.1111/os.12828.	No	Not randomized controlled trials
752	Pandey P, Prajapati K, Tiwari B. An Observational Study of Femoral & Lateral Femoral Cutaneous Nerve Block Anesthesia for High-Risk Intertrochanteric Fracture Repair Patients. Journal of Cardiovascular Disease Research. 2023;14(6):1381-94. doi: 10.31838/jcdr.2023.14.06.178.	No	Not randomized controlled trials
753	Pandarinath R, Amdur R, DeBritz JN, Rao RD. Comparison of Short-term Complication Rates Between Cephalomedullary Hip Screw Devices and Sliding Hip Screws: An Analysis of the National Surgical Quality Improvement Program Database. J Am Acad Orthop Surg. 2018;26(23):845-51. doi: 10.5435/jaaos-d-16-00818.	No	Not randomized controlled trials
754	Panagopoulos A, Kyriakopoulos G, Anastopoulos G, Megas P, Kourkoulis SK. Design of Improved Intertrochanteric Fracture Treatment (DRIFT) Study: Protocol for Biomechanical Testing and Finite Element Analysis of Stable and Unstable Intertrochanteric Fractures Treated With Intramedullary Nailing or Dynamic Compression Screw. JMIR Res Protoc. 2019;8(7):e12845. doi: 10.2196/12845.	No	Not randomized controlled trials
755	Panagopoulos A, Argyropoulou E, Kokkalis ZT, Parchas N, Tserpes K. Study protocol: biomechanical testing, finite element analysis and prospective, randomized, clinical study of single screw cephalomedullary nailing versus integrated dual interlocking screw fixation for unstable (31A21-3) intertrochanteric fractures in patients > 70 years old. Journal of orthopaedic surgery and research. 2023;18(1…	No	Clearly irrelevant titles and abstracts
756	Palmer JS, Huber CP. Operative management of hip fractures: a review of the NICE guidelines. British Journal of Hospital Medicine. 2012;73(9):C141-C4. doi: 10.12968/hmed.2012.73.Sup9.C141.	No	Not randomized controlled trials
757	Palm H, Teixidor J. Proximal femoral fractures: Can we improve further surgical treatment pathways? Injury. 2015;46 Suppl 5:S47-51. doi: 10.1016/j.injury.2015.08.013.	No	Not randomized controlled trials
758	Palm H, Lysén C, Krasheninnikoff M, Holck K, Jacobsen S, Gebuhr P. Intramedullary nailing appears to be superior in pertrochanteric hip fractures with a detached greater trochanter: 311 Consecutive patients followed for 1 year. Acta Orthopaedica. 2011;82(2):166-70. doi: 10.3109/17453674.2011.566143.	No	Not randomized controlled trials
759	Pajarinen J, Lindahl J, Savollainen V, Michellsson O, Hirvensalo E. Femoral shaft medialisation and neck-shaft angle in unstable pertrochanteric femoral fractures. International Orthopaedics. 2004;28(6):347-53. doi: 10.1007/s00264-004-0590-x.	No	Not randomized controlled trials
760	Pagnani MJ, Lyden JP. Postoperative femoral fracture after intramedullary fixation with a Gamma nail: case report and review of the literature. J Trauma. 1994;37(1):133-7. doi: 10.1097/00005373-199407000-00025.	No	Not randomized controlled trials
761	Page PRJ, Lord R, Jawad A, Dawe E, Stott P, Rogers B, et al. Changing trends in the management of intertrochanteric hip fractures - A single centre experience. Injury. 2016;47(7):1525-9. doi: 10.1016/j.injury.2016.05.002.	No	Not randomized controlled trials
762	Page PRJ, Field MH, Vetharajan N, Smith A, Duggleby L, Cazzola D, et al. Incidence and predictive factors of problems after fixation of trochanteric hip fractures with sliding hip screw or intramedullary devices. Hip Int. 2022;32(4):543-9. doi: 10.1177/1120700020959339.	No	Not randomized controlled trials
763	Ozyurek S, Atik A, Aribal S. Femoral vein injury from a trochanteric hip fracture. Injury. 2015;46(10):2081-2. doi: 10.1016/j.injury.2015.06.014.	No	Not randomized controlled trials
764	Özsoy MH, Aksekili MA, Kızılay O, Dinçel VE, Aydoğan NH, Ozsoy A. Femoral insufficiency fractures in the elderly - excessive medial femoral bowing complicates intramedullary nailing. Acta orthopaedica et traumatologica turcica. 2014;48(5):507-12. doi: 10.3944/AOTT.2014.3202.	No	Not randomized controlled trials
765	Özmanevra R, Demirkıran ND, Hapa O, Balcı A, Havıtçıoğlu H. Ipsilateral hip pain and femoral shaft fractures: is there any relationship? Ulusal Travma ve Acil Cerrahi Dergisi. 2018;25(5):514-9. doi: 10.5505/TJTES.2018.52543.	No	Not randomized controlled trials
766	Özkayin N, Okçu G, Aktuʇlu K. Intertrochanteric femur fractures in the elderly treated with either proximal femur nailing or hemiarthroplasty: A prospective randomised clinical study. Injury. 2015;46(S2):S3-S8. doi: 10.1016/j.injury.2015.05.024.	No	Not randomized controlled trials
767	Ozkaya U, Bilgili F, Kilic A, Parmaksizoglu AS, Kabukcuoglu Y. Minimally invasive management of unstable proximal femoral extracapsular fractures using reverse LISS femoral locking plates. Hip International. 2009;19(2):141-7. doi: 10.1177/112070000901900211.	No	Not randomized controlled trials
768	Özkaya M, Tunali S, Köksal I, Demir T. Mechanical comparison of standard interlocking, clawed, and expandable wedge locked nail fixations: An experimental and numerical study. Injury-International Journal of the Care of the Injured. 2023;54(2):379-94. doi: 10.1016/j.injury.2022.12.002.	No	Not randomized controlled trials
769	Ozkan K, Unay K, Demircay C, Cakir M, Eceviz E. Distal unlocked proximal femoral intramedullary nailing for intertrochanteric femur fractures. International Orthopaedics. 2009;33(5):1397-400. doi: 10.1007/s00264-008-0673-1.	No	Not randomized controlled trials
770	Ozkan K, Türkmen İ, Sahin A, Yildiz Y, Erturk S, Soylemez MS. A biomechanical comparison of proximal femoral nails and locking proximal anatomic femoral plates in femoral fracture fixation: A study on synthetic bones. Indian J Orthop. 2015;49(3):347-51. doi: 10.4103/0019-5413.156220.	No	Not randomized controlled trials
771	Ozkan K, Eceviz E, Unay K, Tasyikan L, Akman B, Eren A. Treatment of reverse oblique trochanteric femoral fractures with proximal femoral nail. International Orthopaedics. 2011;35(4):595-8. doi: 10.1007/s00264-010-1002-z.	No	Not randomized controlled trials
772	Ozkan K, Cift H, Akan K, Sahin A, Eceviz E, Ugutmen E. Proximal femoral nailing without a fracture table. European Journal of Orthopaedic Surgery and Traumatology. 2010;20(3):229-31. doi: 10.1007/s00590-009-0550-7.	No	Not randomized controlled trials
773	Özdemir E, Okkaoglu MC, Evren AT, Yaradilmis YU, Ates A, Altay M. The Cost and Consequences of Failed Osteosynthesis of Intertrochanteric Femur Fractures: A Matched Cohort Study. Indian J Orthop. 2021;55(3):629-35. doi: 10.1007/s43465-020-00322-0.	No	Not randomized controlled trials
774	Othman AY. Assessment of a newly designed dynamic condylar screw with an angle of 102° in the treatment of unstable intertrochanteric fractures. European Journal of Orthopaedic Surgery and Traumatology. 2004;14(4):225-9. doi: 10.1007/s00590-004-0179-5.	No	Not randomized controlled trials
775	Ostrum RF. Indirect reduction and submuscular plating of subtrochanteric femur fracture. Techniques in Orthopaedics. 2008;23(2):97-105. doi: 10.1097/BTO.0b013e31817bf2f9.	No	Not randomized controlled trials
776	Ostermann PA, Haase N, Ekkernkamp A. [Not Available]. Chirurg. 2001;72(11):1271-6. doi: 10.1007/s001040170030.	No	Not randomized controlled trials
777	Osagie L, Gallivan S, Pearse Y. Profunda femoris injury following lesser trochanter displacement: complications following intramedullary femoral nailing. Injury. 2015;46(2):411-3. doi: 10.1016/j.injury.2014.09.021.	No	Not randomized controlled trials
778	Orapiriyakul W, Chewakidakarn C, Dissaneewate K, Dissaneewate P, Kritsaneephaiboon A. Silent iatrogenic pseudoaneurysm after intertrochanteric fracture fixation with proximal femoral nailing and cerclage wiring: case report and review of literature. European Journal of Orthopaedic Surgery and Traumatology. 2023;33(6):2667-81. doi: 10.1007/s00590-022-03471-0.	No	Case report
779	Orabona N, Bove A, Smeraglia F, Rizzo M, Russo B, Traficante F, et al. The Impact of Hemodialysis on Mortality and Personal Independence After Hip Fracture. A Prospective Matched Cohort Study. J Orthop Trauma. 2019;33(11):577-82. doi: 10.1097/bot.0000000000001556.	No	Not randomized controlled trials
780	Oosterhoff JHF, Dijkstra H, Karhade AV, Poolman RW, Schipper IB, Nelissen RGHH, et al. Clockwise torque results in higher reoperation rates in left-sided femur fractures. Injury. 2023;54(7). doi: 10.1016/j.injury.2023.04.044.	No	Not randomized controlled trials
781	Onggo JR, Nambiar M, Onggo JD, Ambikaipalan A, Singh PJ, Babazadeh S. Integrated dual lag screws versus single lag screw cephalomedullary nail constructs: a meta-analysis and systematic review. HIP International. 2022;32(4):550-7. doi: 10.1177/1120700020985067.	No	Not randomized controlled trials
782	Ong JCY, Gill JR, Parker MJ. Mobility after intertrochanteric hip fracture fixation with either a sliding hip screw or a cephalomedullary nail: Sub group analysis of a randomised trial of 1000 patients. Injury. 2019;50(10):1709-14. doi: 10.1016/j.injury.2019.06.015.	No	Clearly irrelevant titles and abstracts
783	Öner K, Durusoy S, Özer A. Is the fracture morphology in the sagittal plane important in determining the ideal placement of the lag screw in intertrochanteric femoral fractures?: Ideal lag screw placement in intertrochanteric fractures in the sagittal plane. Injury. 2021;52(3):562-8. doi: 10.1016/j.injury.2020.10.023.	No	Not randomized controlled trials
784	Omidian MM, Barati H, Dehkhoda F, Najahi A, Nikzad N, Soroureddin Z. COVID-19 infection diagnosis incidentally in orthopedic trauma patients: Report of six cases. Trauma Monthly. 2020;25(6):269-74. doi: 10.30491/TM.2020.233786.1131.	No	Not randomized controlled trials
785	Olson SA, Schemitsch G, Morwood M, Schemitsch E, Russell TA, Latta LL. Hot topics in biomechanics: Hip fracture fixation. Journal of Orthopaedic Trauma. 2015;29:S1-S5. doi: 10.1097/BOT.0000000000000471.	No	Not randomized controlled trials
786	Olsen M, Goshulak P, Crookshank MC, Moktar J, Brazda IJ, Schemitsch EH, et al. Biomechanical testing of a 3-hole versus a 4-hole sliding hip screw in the presence of a retrograde intramedullary nail for ipsilateral intertrochanteric and femur shaft fractures. Journal of Orthopaedic Trauma. 2018;32(8):419-24. doi: 10.1097/BOT.0000000000001179.	No	Not randomized controlled trials
787	Oldani D, Maniscalco P. Preliminary experience with EBA ONE intramedullary nail for the treatment of pertrochanteric fractures. Acta Biomedica. 2019;90:86-90. doi: 10.23750/abm.v90i12-S.8959.	No	Not randomized controlled trials
788	Olarte Salazar CM, Burgos EJ, Sánchez D, Libos A, Arango F, Triana M, et al. Outcomes of cement augmentation in fragility trochanteric hip fractures - A multicenter randomized controlled trial follow-up. Injury. 2023;54 Suppl 6:110776. doi: 10.1016/j.injury.2023.05.007.	No	Clearly irrelevant titles and abstracts
789	Okkaoglu MC, Ozdemir E, Yaradilmis U, Altay M. Is Radiographic Osteoporotic Hip Morphology A Predictor For High Mortality Following Intertrochanteric Femur Fractures?: Osteoporotic Hip Morphology & Mortality. Injury. 2022;53(6):2184-8. doi: 10.1016/j.injury.2021.01.033.	No	Not randomized controlled trials
790	Oken OF, Soydan Z, Yildirim AO, Gulcek M, Ozlu K, Ucaner A. Performance of modified anatomic plates is comparable to proximal femoral nail, dynamic hip screw and anatomic plates: Finite element and biomechanical testing. Injury. 2011;42(10):1077-83. doi: 10.1016/j.injury.2011.03.014.	No	Not randomized controlled trials
791	Okcu G, Aktuglu K. Antegrade nailing of femoral shaft fractures combined with neck or distal femur fractures - A retrospective review of 25 cases, with a follow-up of 36-150 months. Archives of Orthopaedic and Trauma Surgery. 2003;123(10):544-50. doi: 10.1007/s00402-003-0584-y.	No	Not randomized controlled trials
792	Okano I, Sawada T, Kushima N, Tachibana T, Inagaki K. Treatment With Helical Blade Cephalomedullary Nail for Two-Part Basicervical Proximal Femoral Fracture in Elderly Patients: A Retrospective Observational Study. Geriatr Orthop Surg Rehabil. 2017;8(4):244-51. doi: 10.1177/2151458517743327.	No	Not randomized controlled trials
793	Oh S, Kim YS, Kwon SY, Jung J, Yoon C, Song JH. Additional use of anti-rotation U-blade (RC) decreases lag screw sliding and limb length inequality in the treatment of intertrochanteric fractures. Scientific reports. 2021;11(1):17417. doi: 10.1038/s41598-021-96988-z.	No	Not randomized controlled trials
794	Oh JK, Hwang JH, Sahu D. Nailing of Intertrochanteric Fractures: Review on Pitfalls and Technical Tips. Journal of Orthopaedics, Trauma and Rehabilitation. 2010;14(2):3-7. doi: 10.1016/j.jotr.2010.08.006.	No	Not randomized controlled trials
795	Odland AN, Sierra RJ. Intraprosthetic dislocation of a contemporary dual-mobility design used during conversion THA. Orthopedics. 2014;37(12):e1124-8. doi: 10.3928/01477447-20141124-90.	No	Not randomized controlled trials
796	Oberst M, Niemeyer P, Suedkamp N. Endoscopic controlled intramedullary fracture reduction. A case report about closed fracture reduction under visual control. Archives of Orthopaedic and Trauma Surgery. 2007;127(8):647-9. doi: 10.1007/s00402-007-0289-8.	No	Case report
797	O’Malley MJ, Kang KK, Azer E, Siska PA, Farrell DJ, Tarkin IS. Wedge effect following intramedullary hip screw fixation of intertrochanteric proximal femur fracture. Archives of Orthopaedic and Trauma Surgery. 2015;135(10):1343-7. doi: 10.1007/s00402-015-2280-0.	No	Not randomized controlled trials
798	O'Connor MI. Pathologic hip fractures: A class of their own. Orthopedics. 2006;29(9):789-90. doi: 10.3928/01477447-20060901-14.	No	Not randomized controlled trials
799	O'Connor CM, Young JR, Villacres Mori B, Murtaza H, Lyons ST, Czajka C, et al. Conversion total hip arthroplasty following extracapsular hip fracture fixation with a cephalomedullary device: a comprehensive review. Arch Orthop Trauma Surg. 2023;143(6):3525-33. doi: 10.1007/s00402-022-04570-7.	No	Not randomized controlled trials
800	Nyholm AM, Palm H, Malchau H, Troelsen A, Gromov K. Lacking evidence for performance of implants used for proximal femoral fractures - A systematic review. Injury. 2016;47(3):586-94. doi: 10.1016/j.injury.2016.01.001.	No	Not randomized controlled trials
801	Nuthep L, Klanarong S, Tangwiwat S. The Analgesic effect of adding ultrasound-guided pericapsular nerve group block to suprainguinal fascia iliaca compartment block for hip fracture surgery: A prospective randomized controlled trial. Medicine (United States). 2023;102(44):E35649. doi: 10.1097/MD.0000000000035649.	No	Clearly irrelevant titles and abstracts
802	Nüchtern JV, Ruecker AH, Sellenschloh K, Rupprecht M, Püschel K, Rueger JM, et al. Malpositioning of the lag screws by 1- or 2-screw nailing systems for pertrochanteric femoral fractures: A biomechanical comparison of gamma 3 and intertan. Journal of Orthopaedic Trauma. 2014;28(5):276-82. doi: 10.1097/BOT.0000000000000008.	No	Not randomized controlled trials
803	Noton T, Khanom S, Bagouri E, Abd Wahab EH, Vasireddy A. Should Radiation Exposure and Surgeon Safety Be Considered in Decision Making? a Single Centre Retrospective Analysis of Radiation Exposure During Intra Medullary Nailing of Proximal Femur Fractures. British Journal of Surgery. 2022;109:vi71. doi: 10.1093/bjs/znac268s.	No	Not randomized controlled trials
804	Nossa JM, Márquez D, Rodriguez S, Muñoz JM, Alzate R, Ospina J, et al. Pseudoaneurysm of the deep femoral artery, an unusual complication in intertrochanteric hip fracture: A case study. Current Orthopaedic Practice. 2019;30(6):577-81. doi: 10.1097/BCO.0000000000000808.	No	Not randomized controlled trials
805	Norris R, Bhattacharjee D, Parker MJ. Occurrence of secondary fracture around intramedullary nails used for trochanteric hip fractures: a systematic review of 13,568 patients. Injury. 2012;43(6):706-11. doi: 10.1016/j.injury.2011.10.027.	No	Not randomized controlled trials
806	Noritake H, Takegami Y, Tokutake K, Nakashima H, Mishima K, Ito T, et al. Descriptive analysis of incidence and risk factors for short intramedullary nail breakage in femoral intertrochanteric fractures: a multicenter (TRON group) retrospective study. European Journal of Orthopaedic Surgery and Traumatology. 2024;34(5):2605-11. doi: 10.1007/s00590-024-03957-z.	No	Not randomized controlled trials
807	Noji Y, Inoue S, Watanabe K, Obara S. Perioperative loss of the psoas major muscle area index in elderly patients with hip fracture: spinal anesthesia versus general anesthesia—a retrospective cohort study. Journal of Anesthesia. 2024;38(1):57-64. doi: 10.1007/s00540-023-03278-1.	No	Not randomized controlled trials
808	Nohmi S, Oishi H, Sakamoto Y. Posterior hip fracture-dislocation associated with posterior wall fracture of the acetabulum and ipsilateral comminuted trochanteric fracture of the femur: A case report. Int J Surg Case Rep. 2022;94:107075. doi: 10.1016/j.ijscr.2022.107075.	No	Case report
809	Noda M, Saegusa Y, Takakura Y, Kuroda R, Doita M. Antibiotic cement screw for postoperative infection after gamma nailing. Orthopedics. 2009;32(8):608. doi: 10.3928/01477447-20090624-32.	No	Not randomized controlled trials
810	Noda M, Saegusa Y, Takahashi M, Takada Y, Fujita M, Shinohara I. Decreased postoperative gluteus medius muscle cross-sectional area measured by computed tomography scan in patients with intertrochanteric fractures nailing. Journal of Orthopaedic Surgery. 2017;25(3). doi: 10.1177/2309499017727943.	No	Clearly irrelevant titles and abstracts
811	Niu E, Yang A, Harris AHS, Bishop J. Which Fixation Device is Preferred for Surgical Treatment of Intertrochanteric Hip Fractures in the United States? A Survey of Orthopaedic Surgeons. Clinical Orthopaedics and Related Research. 2015;473(11):3647-55. doi: 10.1007/s11999-015-4469-5.	No	Clearly irrelevant titles and abstracts
812	Nishiura T, Nozawa M, Morio H. The new technique of precise insertion of lag screw in an operative treatment of trochanteric femoral fractures with a short intramedullary nail. Injury-International Journal of the Care of the Injured. 2009;40(10):1077-83. doi: 10.1016/j.injury.2009.03.049.	No	Clearly irrelevant titles and abstracts
813	Nino S, Courington R, Brooks P, Langford J, Haidukewych G. Retrograde Nailing for Extremely Proximal Fractures of the Femoral Shaft. Journal of Orthopaedic Trauma. 2023;37(7):346-50. doi: 10.1097/BOT.0000000000002586.	No	Clearly irrelevant titles and abstracts
814	Nikoloski AN, Osbrough AL, Yates PJ. Should the tip-apex distance (TAD) rule be modified for the proximal femoral nail antirotation (PFNA)? A retrospective study. Journal of Orthopaedic Surgery and Research. 2013;8. doi: 10.1186/1749-799x-8-35.	No	Clearly irrelevant titles and abstracts
815	Nikolaou VS, Papathanasopoulos A, Giannoudis PV. What's new in the management of proximal femoral fractures? Injury. 2008;39(12):1309-18. doi: 10.1016/j.injury.2008.09.001.	No	Clearly irrelevant titles and abstracts
816	Nikolaou VS, Masouros P, Floros T, Chronopoulos E, Skertsou M, Babis GC. Single dose of tranexamic acid effectively reduces blood loss and transfusion rates in elderly patients undergoing surgery for hip fracture: A randomized controlled trial. Bone and Joint Journal. 2021;103 B(3):442-8. doi: 10.1302/0301-620X.103B3.BJJ-2020-1288.R1.	No	Clearly irrelevant titles and abstracts
817	Nie SB, Li JT, Zhao YP, Zhao Z, Zhu BZ, Yan YC, et al. Biomechanical study on the treatment of intertrochanteric fracture of A3.3 type with medial sustainable nail and proximal femoral anti-rotation nail. Zhongguo gu shang = China journal of orthopaedics and traumatology. 2020;33(12):1161-5. doi: 10.12200/j.issn.1003-0034.2020.12.014.	No	Clearly irrelevant titles and abstracts
818	Nie S, Li M, Li Z, Li W, Zhang H, Licheng Z, et al. Biomechanical comparison of medial sustainable nail and proximal femoral nail antirotation in the treatment of an unstable intertrochanteric fracture. Bone and Joint Research. 2020;9(12):840-7. doi: 10.1302/2046-3758.912.BJR-2020-0284.R1.	No	Clearly irrelevant titles and abstracts
819	Nie S, Li M, Li J, Zhao Y, Cui X, Xu G, et al. Risk factors for anterior cortical impingement of short cephalomedullary nail in Chinese elderly patients with intertrochanteric fracture. Therapeutics and Clinical Risk Management. 2020;16:523-30. doi: 10.2147/TCRM.S252214.	No	Clearly irrelevant titles and abstracts
820	Nie S, Li J, Liu X, Liu J, Wu X, Tang P, et al. The clinical efficacy of Medial Sustain Nail(MSN) and Proximal femoral nail anti-rotation(PFNA) for fixation of medial comminuted trochanteric fractures: a prospective randomized controlled trial. International Orthopaedics. 2024;48(8):2189-200. doi: 10.1007/s00264-024-06220-6.	No	Clearly irrelevant titles and abstracts
821	Nie S, Li J, Li M, Hao M, Wang K, Xiong Y, et al. Finite-Element Analysis of a Novel Cephalomedullary Nail for Restricted Sliding to Reduce Risk of Implant Failure in Unstable Intertrochanteric Fractures. Orthopaedic Surgery. 2022;14(11):3009-18. doi: 10.1111/os.13497.	No	Clearly irrelevant titles and abstracts
822	Nie B, Wu D, Yang Z, Liu Q. Comparison of intramedullary fixation and arthroplasty for the treatment of intertrochanteric hip fractures in the elderly: A meta-analysis. Medicine (Baltimore). 2017;96(27):e7446. doi: 10.1097/md.0000000000007446.	No	Clearly irrelevant titles and abstracts
823	Nicolaou D, Watson JT. Nailing proximal femur fractures: How to choose starting point and proximal screw configuration. Journal of Orthopaedic Trauma. 2015;29(4):S22-S7. doi: 10.1097/BOT.0000000000000285.	No	Clearly irrelevant titles and abstracts
824	Ni XH, Zhu XY, Zhang ZY, Zhang L, Ren LB, Wu JS, et al. Clinical effect of cement-enhanced APFN in the treatment of elderly osteoporotic intertrochanteric fractures. European Review for Medical and Pharmacological Sciences. 2022;26(11):3872-7. doi: 10.26355/eurrev_202206_28954.	No	Clearly irrelevant titles and abstracts
825	Nherera LM, Trueman P, Horner A, Johnstone AJ, Watson TJ, Fatoye FA. Comparing the costs and outcomes of an integrated twin compression screw (ITCS) nail with standard of care using a single lag screw or a single helical blade cephalomedullary nail in patients with intertrochanteric hip fractures. Journal of orthopaedic surgery and research. 2018;13(1):217. doi: 10.1186/s13018-018-0923-x.	No	Clearly irrelevant titles and abstracts
826	Nherera L, Trueman P, Horner A, Watson T, Johnstone AJ. In reply to the letter to the editor regarding "Comparison of a twin interlocking derotation and compression screw cephalomedullary nail (InterTAN) with a single screw derotation cephalomedullary nail (proximal femoral nail antirotation): a systematic review and meta-analysis for intertrochanteric fractures". Journal of orthopaedic surgery a…	No	Clearly irrelevant titles and abstracts
827	Nherera L, Trueman P, Horner A, Watson T, Johnstone AJ. Comparison of a twin interlocking derotation and compression screw cephalomedullary nail (InterTAN) with a single screw derotation cephalomedullary nail (proximal femoral nail antirotation): a systematic review and meta-analysis for intertrochanteric fractures. Journal of orthopaedic surgery and research. 2018;13(1):46. doi: 10.1186/s13018-0…	No	Clearly irrelevant titles and abstracts
828	Nherera L, Trueman P, Horner A. COMPARING THE COSTS AND OUTCOMES OF A TWIN INTERLOCKING DEROTATION AND COMPRESSION SCREW CEPHALOMEDULLARY NAIL (2-SCREW NAIL)* WITH A SINGLE SCREW CEPHALOMEDULLARY NAIL (SINGLE-SCREW NAIL) IN PATIENTS WITH INTERTROCHANTERIC HIP FRACTURES. Value in Health. 2018;21:S171-S. doi: 10.1016/j.jval.2018.04.1149.	No	Clearly irrelevant titles and abstracts
829	Nherera L, Trueman P, Horner A. COST-EFFECTIVENESS OF A TWIN INTERLOCKING DEROTATION AND COMPRESSION SCREW CEPHALOMEDULLARY NAIL (2-SCREW NAIL)* WITH A SINGLE SCREW DEROTATION CEPHALOMEDULLARY NAIL (SINGLE-SCREW NAIL)** IN PATIENTS WITH INTERTROCHANTERIC HIP FRACTURES. Value in Health. 2018;21:S170-S. doi: 10.1016/j.jval.2018.04.1146.	No	Clearly irrelevant titles and abstracts
830	Nguyen AS, Only AJ, Onizuka N, Switzer JA. Medial femoral circumflex artery pseudoaneurysm following intramedullary nailing for intertrochanteric fracture. Trauma Case Reports. 2022;37. doi: 10.1016/j.tcr.2021.100577.	No	Case report
831	Ng M, Shah NS, Golub I, Ciminero M, Zhai K, Kang KK, et al. No difference between lag screw and helical blade for cephalomedullary nail cut-out a systematic review and meta-analysis. European Journal of Orthopaedic Surgery and Traumatology. 2022;32(8):1617-25. doi: 10.1007/s00590-021-03124-8.	No	Clearly irrelevant titles and abstracts
832	Ng JPH, Tan TL, Pillai A, Ho SWL. Outcomes of ultra-old vs old patients after hip fracture surgery: a matched cohort analysis of 1524 patients. Archives of Orthopaedic and Trauma Surgery. 2023;143(6):3145-54. doi: 10.1007/s00402-022-04550-x.	No	Clearly irrelevant titles and abstracts
833	Neuerburg C, Mittlmeier LM, Keppler AM, Westphal I, Glass Ä, Saller MM, et al. Growth factor-mediated augmentation of long bones: evaluation of a BMP-7 loaded thermoresponsive hydrogel in a murine femoral intramedullary injection model. Journal of orthopaedic surgery and research. 2019;14(1):297. doi: 10.1186/s13018-019-1315-6.	No	Clearly irrelevant titles and abstracts
834	Neuerburg C, Mehaffey S, Gosch M, Böcker W, Blauth M, Kammerlander C. Trochanteric fragility fractures : Treatment using the cement-augmented proximal femoral nail antirotation. Oper Orthop Traumatol. 2016;28(3):164-76. doi: 10.1007/s00064-016-0449-5.	No	Clearly irrelevant titles and abstracts
835	Neophytou D, Melas I, Iosifidis M, Metaxiotis D, Valanos N, Alvanos D, et al. Internal fixation of pertrochanteric fractures with short cephalocondylic nails. Injury. 2011;42:S11-S2. doi: 10.1016/S0020-1383(11)70059-6.	No	Clearly irrelevant titles and abstracts
836	Nedelcho T, Baltov A, Stefanov VL, Iotov A. Complex proximal femur fractures treated with cefalomedullary nails. Injury. 2011;42:S9-S10. doi: 10.1016/S0020-1383(11)70053-5.	No	Clearly irrelevant titles and abstracts
837	Nayar SK, Ranjit S, Adebayo O, Hassan SM, Hambidge J. Implant fracture of the TFNA femoral nail. J Clin Orthop Trauma. 2021;22:101598. doi: 10.1016/j.jcot.2021.101598.	No	Clearly irrelevant titles and abstracts
838	Nayar SK, Marrache M, Bressner JA, Raad M, Shafiq B, Srikumaran U. Temporal trends in hip fractures: How has time-to-surgery changed? Archives of Bone and Joint Surgery. 2021;9(2):224-9. doi: 10.22038/ABJS.2020.46195.2268.	No	Clearly irrelevant titles and abstracts
839	Nayak M, Yadav R, Ganesh V, Digge V. An unusual case of femoral head perforation following fixation with proximal femoral nail antirotation (PFNA-II) for an unstable intertrochanteric fracture: Case report and literature review. Trauma Case Reports. 2019;20. doi: 10.1016/j.tcr.2019.100178.	No	Case report
840	Navarro-Quilis A, Carrera LL, Pellise F, Aguirre M. Condylocephalic nailing in pertrochanteric fractures. Clinical Orthopaedics and Related Research. 1992;283:90-7. doi: 10.1097/00003086-199210000-00013.	No	Clearly irrelevant titles and abstracts
841	Nargol AVF, Port A, Seif-Asaad SS. Pathological fractures of the proximal femur treated with the Variwall reconstruction nail. Injury. 1996;27(5):307-9. doi: 10.1016/0020-1383(96)00016-2.	No	Clearly irrelevant titles and abstracts
842	Nakasuji M, Suh SH, Nomura M, Nakamura M, Imanaka N, Tanaka M, et al. Hypotension from spinal anesthesia in patients aged greater than 80 years is due to a decrease in systemic vascular resistance. J Clin Anesth. 2012;24(3):201-6. doi: 10.1016/j.jclinane.2011.07.014.	No	Clearly irrelevant titles and abstracts
843	Nakajima T, Aoki Y, Watanabe A, Inoue M, Yamaguchi S, Nakamura J, et al. Mechanical testing of cephalomedullary nail lag screws after the addition of hydroxyapatite substitutes. OTA Int. 2021;4(4):e160. doi: 10.1097/oi9.0000000000000160.	No	Clearly irrelevant titles and abstracts
844	Myers P, Laboe P, Johnson KJ, Fredericks PD, Crichlow RJ, Maar DC, et al. Patient Mortality in Geriatric Distal Femur Fractures. Journal of Orthopaedic Trauma. 2018;32(3):111-5. doi: 10.1097/bot.0000000000001078.	No	Clearly irrelevant titles and abstracts
845	Mustafa Diab M, Wu HH, Eliezer E, Haonga B, Morshed S, Shearer DW. The impact of antegrade intramedullary nailing start site using the SIGN nail in proximal femoral fractures: A prospective cohort study. Injury. 2018;49(2):323-7. doi: 10.1016/j.injury.2017.11.020.	No	Clearly irrelevant titles and abstracts
846	Muse IO, Montilla E, Gruson KI, Berger J. Perioperative management of patients with hip fractures and COVID-19: A single institution's early experiences. Journal of Clinical Anesthesia. 2020;67. doi: 10.1016/j.jclinane.2020.110017.	No	Clearly irrelevant titles and abstracts
847	Murena L, Moretti A, Meo F, Saggioro E, Barbati G, Ratti C, et al. Predictors of cut-out after cephalomedullary nail fixation of pertrochanteric fractures: a retrospective study of 813 patients. Archives of Orthopaedic and Trauma Surgery. 2018;138(3):351-9. doi: 10.1007/s00402-017-2863-z.	No	Clearly irrelevant titles and abstracts
848	Müller-Mai CM, Deitert D, Hörter S, Schulze Raestrup US, Zwillich C, Smektala R. [Subtrochanteric femur fractures-epidemiology, surgical procedures, influence of time to surgery and comorbidities on complications : A risk-adjusted regression analysis of routine data from 2124 cases]. Chirurg. 2021;92(3):248-63. doi: 10.1007/s00104-020-01221-8.	No	Clearly irrelevant titles and abstracts
849	Müller MC, Strauss A, Pflugmacher R, Nähle CP, Pennekamp PH, Burger C, et al. [Evaluation of radiation exposure of personnel in an orthopaedic and trauma operation theatre using the new real-time dosimetry system "dose aware"]. Z Orthop Unfall. 2014;152(4):381-8. doi: 10.1055/s-0034-1368603.	No	Clearly irrelevant titles and abstracts
850	Müller MC, Belei P, de la Fuente M, Strake M, Kabir K, Weber O, et al. Evaluation of a new computer-assisted surgical planning and navigation system based on two-dimensional fluoroscopy for insertion of a proximal femoral nail: an experimental study. Proc Inst Mech Eng H. 2011;225(5):477-86. doi: 10.1177/2041303310395073.	No	Clearly irrelevant titles and abstracts
851	Müller M, Seitz A, Besch L, Hilgert RE, Seekamp A. Proximal femur fractures. Results and complications after osteosynthesis with PFN and TGN. Unfallchirurg. 2008;111(2):71-8. doi: 10.1007/s00113-008-1393-0.	No	Clearly irrelevant titles and abstracts
852	Müller M, Gutwerk A, Greve F, Völker L, Zyskowski M, Kirchhoff C, et al. The association between high body mass index and early clinical outcomes in patients with proximal femur fractures. Journal of Clinical Medicine. 2020;9(7):1-13. doi: 10.3390/jcm9072076.	No	Clearly irrelevant titles and abstracts
853	Muller B, Bonnaire F, Heckel T, Jaeger JH, Kempf I, Kuner EH. [Ender nail with interlocking mechanism or dynamic hip screw in pertrochanteric fractures? A prospective study extending its limits]. Unfallchirurgie. 1994;20(1):18-29. doi: 10.1007/bf02588135.	No	Clearly irrelevant titles and abstracts
854	Mukil C, Somasekar, Sivakumar R, Chidambaram M, Kumareswaran SI. Study of Functional and Radiological Outcome in Elderly Patients with Unstable Intertrochanteric Fractures, Managed with Long Cephalo‐Medullary Nail. Research Journal of Medical Sciences. 2023;17(6):850-4. doi: 10.59218/makrjms.2023.850.854.	No	Clearly irrelevant titles and abstracts
855	Mu JX, Xiang SY, Ma QY, Gu HL. Selection of internal fixation method for femoral intertrochanteric fractures using a finite element method. World Journal of Clinical Cases. 2021;9(22):6343-56. doi: 10.12998/wjcc.v9.i22.6343.	No	Clearly irrelevant titles and abstracts
856	Mouzopoulos G, Stamatakos M, Tsembeli A, Skandalakis P, Safioleas M. Hip fracture in young heroin addict man with concomitant soft tissue abscess. European Journal of Orthopaedic Surgery and Traumatology. 2006;16(3):261-3. doi: 10.1007/s00590-005-0073-9.	No	Clearly irrelevant titles and abstracts
857	Mousati Z, Van Den Broek M, Callaert J, Gielis J, Govaers K. Endovascular assisted removal of intrapelvic lag screw after intramedullary proximal femoral nail: A case report and literature review. Trauma Case Rep. 2023;46:100873. doi: 10.1016/j.tcr.2023.100873.	No	Case report
858	Mounasamy V, Satpathy J, Willis Jr MC. Femoral shaft fracture below a pre-existing implant: A novel method of Wxation: A case report. European Journal of Orthopaedic Surgery and Traumatology. 2012;22(5):423-6. doi: 10.1007/s00590-011-0792-z.	No	Case report
859	Mounasamy V, Sathpathy J, Willis MC. Stress fractures in the gapped area of a two implant construct: A case report. European Journal of Orthopaedic Surgery and Traumatology. 2012;22(5):427-30. doi: 10.1007/s00590-011-0836-4.	No	Case report
860	Mounasamy V, Mallu S, Khanna V, Sambandam S. Subtrochanteric fractures after retrograde femoral nailing. World J Orthop. 2015;6(9):738-43. doi: 10.5312/wjo.v6.i9.738.	No	Clearly irrelevant titles and abstracts
861	Morris R, Rethnam U, Russ B, Topliss C. Assessing the impact of fracture pattern on transfusion requirements in hip fractures. Eur J Trauma Emerg Surg. 2017;43(3):337-42. doi: 10.1007/s00068-016-0655-8.	No	Clearly irrelevant titles and abstracts
862	Moroni A, Faldini C, Pegreffi F, Hoang-Kim A, Giannini S. Osteoporotic pertrochanteric fractures can be successfully treated with external fixation. Journal of Bone and Joint Surgery. 2005;87(12 II SUPPL.):42-51. doi: 10.2106/00004623-200511002-00005.	No	Clearly irrelevant titles and abstracts
863	Moroni A, Faldini C, Hoang-Kim A, Pegreffi F, Giannini S. Alendronate improves screw fixation in osteoporotic bone. Journal of Bone and Joint Surgery. 2007;89(1):96-101. doi: 10.2106/JBJS.F.00484.	No	Clearly irrelevant titles and abstracts
864	Morice A, Ducellier F, Bizot P. Total hip arthroplasty after failed fixation of a proximal femur fracture: Analysis of 59 cases of intra- and extra-capsular fractures. Orthopaedics and Traumatology: Surgery and Research. 2018;104(5):681-6. doi: 10.1016/j.otsr.2018.04.015.	No	Clearly irrelevant titles and abstracts
865	Mori CM, Vicenti G, Carrozzo M, Picca G, Bizzoca D, Leone A, et al. The fake unlocked femoral nail: A configuration to avoid in stable pertrochanteric femur fractures. Injury. 2018;49:S32-S6. doi: 10.1016/j.injury.2018.09.057.	No	Clearly irrelevant titles and abstracts
866	Moran J, Kahan JB, Morris J, Joo PY, O'Connor MI. Tranexamic Acid Administration at Hospital Admission Decreases Transfusion Rates in Geriatric Hip Fracture Patients Undergoing Surgery. Geriatr Orthop Surg Rehabil. 2022;13:21514593221124414. doi: 10.1177/21514593221124414.	No	Clearly irrelevant titles and abstracts
867	Momii K, Fujiwara T, Mae T, Tokunaga M, Iwasaki T, Shiomoto K, et al. Risk factors for excessive postoperative sliding of femoral trochanteric fracture in elderly patients: A retrospective multicenter study. Injury-International Journal of the Care of the Injured. 2021;52(11):3369-76. doi: 10.1016/j.injury.2021.07.039.	No	Clearly irrelevant titles and abstracts
868	Mochizuki Y, Yamamoto N, Fujii T, Tomita Y. Effectiveness of Cement Augmentation on Early Postoperative Mobility in Patients Treated for Trochanteric Fractures with Cephalomedullary Nailing: A Prospective Cohort Study. J Pers Med. 2022;12(9). doi: 10.3390/jpm12091392.	No	Clearly irrelevant titles and abstracts
869	Miyamoto S, Iida S, Sano S, Nakatani T, Yamagata H, Nakamura J, et al. Unstable AO/OTA type 31-A1.2 intertrochanteric femur fracture: An unusual case report. Trauma Case Reports. 2020;28. doi: 10.1016/j.tcr.2020.100326.	No	Clearly irrelevant titles and abstracts
870	Miura LN, Srikantom SV, Schenck J. Double Fixation: Bilateral Bisphosphonate-Related Hip Fractures. Am J Med. 2017;130(1):e13-e5. doi: 10.1016/j.amjmed.2016.06.044.	No	Clearly irrelevant titles and abstracts
871	Mitsuzawa S, Nakamata T, Mitamura S, Yasuda T, Matsuda S. Which head element is more effective for cement augmentation of TFNA? Helical blade versus lag screw. BMC Musculoskelet Disord. 2023;24(1):544. doi: 10.1186/s12891-023-06671-9.	No	Clearly irrelevant titles and abstracts
872	Mitsuzawa S, Matsuda S. Cement distribution and initial fixability of trochanteric fixation nail advanced (TFNA) helical blades. Injury. 2022;53(3):1184-9. doi: 10.1016/j.injury.2021.10.028.	No	Clearly irrelevant titles and abstracts
873	Mir HR, Edwards P, Sanders R, Haidukewych G. Iatrogenic displacement of minimally or nondisplaced intertrochanteric fractures during intramedullary fixation: Incidence, potential etiologies, and clinical impact. Current Orthopaedic Practice. 2013;24(1):58-63. doi: 10.1097/BCO.0b013e31827a6df9.	No	Clearly irrelevant titles and abstracts
874	Mingo-Robinet J, Gonzalez-Alonso C, Alonso Del Olmo JA. Fluoroscopic landmarks to recognize iatrogenic varus displacement (wedge effect) during cephalomedullary nailing of intertrochanteric fractures. Injury. 2021;52:S47-S53. doi: 10.1016/j.injury.2021.03.065.	No	Clearly irrelevant titles and abstracts
875	Min WK, Kim SY, Kim TK, Lee KB, Cho MR, Ha YC, et al. Proximal femoral nail for the treatment of reverse obliquity intertrochanteric fractures compared with gamma nail. Journal of Trauma - Injury, Infection and Critical Care. 2007;63(5):1054-60. doi: 10.1097/01.ta.0000240455.06842.a0.	No	Clearly irrelevant titles and abstracts
876	Miller K, Atzenhofer K, Gerber G, Reichel M. Risk prediction in operatively treated fractures of the hip. Clinical Orthopaedics and Related Research. 1993;293:148-52. doi: 10.1097/00003086-199308000-00019.	No	Clearly irrelevant titles and abstracts
877	Miedel R, Törnkvist H, Ponzer S, Tidermark J. Musculoskeletal function and quality of life after an unstable trochanteric fracture treated with the trochanteric gamma nail. Archives of Orthopaedic and Trauma Surgery. 2012;132(10):1495-503. doi: 10.1007/s00402-012-1568-6.	No	Clearly irrelevant titles and abstracts
878	Michalowski AK, Puzzitiello RN, Ryan SP. How to place a cephalomedullary screw when visualization is obscured by the jig in peritrochanteric hip fractures using “peek radiographs.”. Journal of Clinical Orthopaedics and Trauma. 2023;42. doi: 10.1016/j.jcot.2023.102208.	No	Clearly irrelevant titles and abstracts
879	Michael D, Yaniv W, Tal FR, Kessler Evan G, Eyal A, Nimrod S, et al. Expandable proximal femoral nail versus gamma proximal femoral nail for the treatment of AO/OTA 31A1-3 fractures. Injury. 2016;47(2):419-23. doi: 10.1016/j.injury.2015.10.013.	No	Clearly irrelevant titles and abstracts
880	Miao SC, Zhou RK, Niu XJ. Intramedullary nail versus dynamic hip screw for intertrochanteric fracture in the elderly: Circulatory blood volume. Chinese Journal of Tissue Engineering Research. 2015;19(35):5652-7. doi: 10.3969/j.issn.2095-4344.2015.35.015.	No	Clearly irrelevant titles and abstracts
881	Merckaert S, Hefer S, Akiki A. Unusual complication after intramedullary nailing of an intertrochanteric fracture. Journal of Long-Term Effects of Medical Implants. 2016;26(4):337-40. doi: 10.1615/JLongTermEffMedImplants.2017019151.	No	Clearly irrelevant titles and abstracts
882	Meng Y, Leng K, Shan L, Guo M, Zhou J, Tian Q, et al. A clinical pathway for pre-operative screening of COVID-19 and its influence on clinical outcome in patients with traumatic fractures. International Orthopaedics. 2020;44(8):1549-55. doi: 10.1007/s00264-020-04645-3.	No	Clearly irrelevant titles and abstracts
883	Méndez-Ojeda MM, Herrera-Rodríguez A, Álvarez-Benito N, González-Pacheco H, García-Bello MA, Álvarez-de la Cruz J, et al. Treatment of Trochanteric Hip Fractures with Cephalomedullary Nails: Single Head Screw vs. Dual Integrated Compression Screw Systems. J Clin Med. 2023;12(10). doi: 10.3390/jcm12103411.	No	Clearly irrelevant titles and abstracts
884	Méndez Medina RJ, Hernández Arenas ÁR, Barrera Orozco JV, Rodríguez Villanueva DO. Potential predictors for surgical delay in patients with intertrochanteric fractures and their impact on hospitalization length, in a Latin American trauma center. Injury. 2023;54. doi: 10.1016/j.injury.2023.05.038.	No	Clearly irrelevant titles and abstracts
885	Mendez AA, Joseph J, Kaufman EE. Stress fractures of the femoral neck following hardware removal from healed intertrochanteric fractures. Orthopedics. 1993;16(7):822-6. doi: 10.3928/0147-7447-19930701-15.	No	Clearly irrelevant titles and abstracts
886	Mellema JJ, Janssen S, Schouten T, Haverkamp D, van den Bekerom MPJ, Ring D, et al. Intramedullary nailing versus sliding hip screw for A1 and A2 trochanteric hip fractures. Bone Joint J. 2021;103-b(4):775-81. doi: 10.1302/0301-620x.103b.Bjj-2020-1490.R1.	No	Clearly irrelevant titles and abstracts
887	Mekkawy KL, Chaudhry YP, Mawn JG, MacMahon A, Oni JK, Sterling RS, et al. Determining a preoperative international normalised ratio threshold safe for hip fracture surgery. Hip Int. 2023;33(5):941-7. doi: 10.1177/11207000221148096.	No	Clearly irrelevant titles and abstracts
888	Meinig R, Cornutt D, Jarvis S, Salottolo K, Kelly M, Harrison P, et al. Partial warfarin reversal prior to hip fracture surgical intervention in geriatric trauma patients effects on blood loss and transfusions. Journal of Clinical Orthopaedics and Trauma. 2021;14:45-51. doi: 10.1016/j.jcot.2020.09.027.	No	Clearly irrelevant titles and abstracts
889	Mei J, Pang L, Jiang Z. Strategies for managing the destruction of calcar femorale. BMC Musculoskeletal Disorders. 2021;22(1). doi: 10.1186/s12891-021-04324-3.	No	Clearly irrelevant titles and abstracts
890	Mehlhorn AT, Strohm PC, Müller CA, Konstantinidis L, Schmal H, Südkamp NP. The reversed locked internal plate fixator as an alternative internal fixation of problematic proximal femur fractures. Zeitschrift für Orthopädie und Unfallchirurgie. 2009;147(5):561-6. doi: 10.1055/s-0029-1186104.	No	Clearly irrelevant titles and abstracts
891	Medlock G, McCullough L, Barker S. Femoral vein injury from a trochanteric hip fracture. Injury. 2015;46(6):1171-3. doi: 10.1016/j.injury.2015.03.004.	No	Clearly irrelevant titles and abstracts
892	McHugh MA, Wilson JL, Schaffer NE, Olsen EC, Perdue A, Ahn J, et al. Preoperative Comorbidities Associated With Early Mortality in Hip Fracture Patients: A Multicenter Study. J Am Acad Orthop Surg. 2023;31(2):81-6. doi: 10.5435/jaaos-d-21-01055.	No	Clearly irrelevant titles and abstracts
893	McCown PL, Miller WA. Long-term follow-up of hip fractures. South Med J. 1976;69(12):1540-2. doi: 10.1097/00007611-197612000-00007.	No	Clearly irrelevant titles and abstracts
894	McConnell T, Tornetta Iii P, Benson E, Manuel J. Gluteus medius tendon injury during reaming for gamma nail insertion. Clinical Orthopaedics and Related Research. 2003;407:199-202. doi: 10.1097/00003086-200302000-00028.	No	Clearly irrelevant titles and abstracts
895	McConnell A, Zdero R, Syed K, Peskun C, Schemitsch E. The biomechanics of ipsilateral intertrochanteric and femoral shaft fractures: A comparison of 5 fracture fixation techniques. Journal of Orthopaedic Trauma. 2008;22(8):517-24. doi: 10.1097/BOT.0b013e31817d97bc.	No	Clearly irrelevant titles and abstracts
896	McAleese T, McLeod A, Keogh C, Harty JA. Mechanical outcomes of the TFNA, InterTAN and IMHS intramedullary nailing systems for the fixation of proximal femur fractures. Injury. 2024;55(2). doi: 10.1016/j.injury.2023.111185.	No	Clearly irrelevant titles and abstracts
897	Mayor J, Birgel V, Clausen JD, Aktas G, Sehmisch S, Einfeldt AK, et al. Lessons learned from biomechanical studies on cephalomedullary nails for the management of intertrochanteric fractures. A scoping review. Injury. 2024;55(2). doi: 10.1016/j.injury.2023.111180.	No	Clearly irrelevant titles and abstracts
898	Mayassi HA, Zeitlinger LN, Aboulafia AJ, Wallace MT. Third Place Award: Reconstruction of metastatic bone loss of the proximal femur and acetabulum: A literature review. Current Orthopaedic Practice. 2020;31(4):336-42. doi: 10.1097/BCO.0000000000000892.	No	Clearly irrelevant titles and abstracts
899	Mavrogenis AF, Panagopoulos GN, Megaloikonomos PD, Igoumenou VG, Galanopoulos I, Vottis CT, et al. Complications after hip nailing for fractures. Orthopedics. 2016;39(1):e108-e16. doi: 10.3928/01477447-20151222-11.	No	Clearly irrelevant titles and abstracts
900	Maupin JJ, Steinmetz RG, Hickerson LE. A Percutaneous Threaded Wire as a Clamp Technique for Avoiding Wedge Deformity While Nailing Intertrochanteric Femur Fractures. Journal of Orthopaedic Trauma. 2019;33(7):E276-E9. doi: 10.1097/BOT.0000000000001459.	No	Clearly irrelevant titles and abstracts
901	Maturana C, Singh M, Perdue AM, Ahn J, Hake ME, Schaffer NE. Full Reversal of Anticoagulants Before Cephalomedullary Fixation of Geriatric Hip Fractures May Not Be Necessary. Journal of Orthopaedic Trauma. 2023;37(9):444-9. doi: 10.1097/BOT.0000000000002620.	No	Clearly irrelevant titles and abstracts
902	Mattisson L, Lapidus LJ, Enocson A. What Is the Influence of a Delay to Surgery >24 Hours on the Rate of Red Blood Cell Transfusion in Elderly Patients With Intertrochanteric or Subtrochanteric Hip Fractures Treated With Cephalomedullary Nails? J Orthop Trauma. 2018;32(8):403-7. doi: 10.1097/bot.0000000000001183.	No	Clearly irrelevant titles and abstracts
903	Mattisson L, Lapidus LJ, Enocson A. Is fast reversal and early surgery (within 24 h) in patients on warfarin medication with trochanteric hip fractures safe? A case-control study. BMC Musculoskelet Disord. 2018;19(1):203. doi: 10.1186/s12891-018-2126-3.	No	Clearly irrelevant titles and abstracts
904	Mattisson L, Bojan A, Enocson A. Epidemiology, treatment and mortality of trochanteric and subtrochanteric hip fractures: data from the Swedish fracture register. BMC Musculoskelet Disord. 2018;19(1):369. doi: 10.1186/s12891-018-2276-3.	No	Clearly irrelevant titles and abstracts
905	Matteotti R, Grosso E, Sisto R, Rollero L, Tarello M, Vanni S, et al. The percutaneous compression plate in the treatment of pertrochanteric hip fractures. Journal of Orthopaedics and Traumatology. 2012;13:S29-S30. doi: 10.1007/s10195-012-0209-8.	No	Clearly irrelevant titles and abstracts
906	Matsumura T, Takahashi T, Nakashima M, Nibe Y, Takeshita K. Clinical Outcome of Mid-Length Proximal Femoral Nail for Patients With Trochanteric Hip Fractures: Preliminary Investigation in a Japanese Cohort of Patients More Than 70 Years Old. Geriatr Orthop Surg Rehabil. 2020;11:2151459320936444. doi: 10.1177/2151459320936444.	No	Clearly irrelevant titles and abstracts
907	Matsumura T, Takahashi T, Ae R, Takeshita K. Biomechanical Comparisons of Trochanteric Hip Fracture Fixation Using Short-, Mid-, and Long-Length Proximal Femoral Nails. Geriatric Orthopaedic Surgery and Rehabilitation. 2022;13. doi: 10.1177/21514593221111350.	No	Clearly irrelevant titles and abstracts
908	Matsugaki T, Mizu-Uchi H, Shibata H, Nakanishi Y, Matsubara T, Aratake Y, et al. Reverse Obliquity Intertrochanteric Fracture Treated with a Dynamic Distal Locked Intramedullary Hip Nail. Kurume Medical Journal. 2022;69(1.2):31-8. doi: 10.2739/kurumemedj.MS6912006.	No	Clearly irrelevant titles and abstracts
909	Matsubara T, Soma K, Yamada I, Fujita H, Yoshitani J, Oka H, et al. Offset nail fixation for intertrochanteric fractures improves reduction and lag screw position. PLoS ONE. 2022;17(11 November). doi: 10.1371/journal.pone.0276903.	No	Clearly irrelevant titles and abstracts
910	Matre K, Havelin LI, Gjertsen JE, Vinje T, Espehaug B, Fevang JM. Sliding hip screw versus IM nail in reverse oblique trochanteric and subtrochanteric fractures. A study of 2716 patients in the Norwegian Hip Fracture Register. Injury. 2013;44(6):735-42. doi: 10.1016/j.injury.2012.12.010.	No	Clearly irrelevant titles and abstracts
911	Matre K, Havelin LI, Gjertsen JE, Espehaug B, Fevang JM. Reply to letter to the editor: Intramedullary nails result in more reoperations than sliding hip screws in two-part intertrochanteric fractures. Clin Orthop Relat Res. 2013;471(5):1735. doi: 10.1007/s11999-013-2892-z.	No	Clearly irrelevant titles and abstracts
912	Matre K, Havelin LI, Gjertsen JE, Espehaug B, Fevang JM. Intramedullary nails result in more reoperations than sliding hip screws in two-part intertrochanteric fractures trauma. Clinical Orthopaedics and Related Research. 2013;471(4):1379-86. doi: 10.1007/s11999-012-2728-2.	No	Clearly irrelevant titles and abstracts
913	Matityahu A, Schmidt AH, Grantz A, Clawson B, Marmor M, McClellan RT. The variable angle hip fracture nail relative to the gamma 3: a finite element analysis illustrating the same stiffness and fatigue characteristics. Adv Orthop. 2013;2013:143801. doi: 10.1155/2013/143801.	No	Clearly irrelevant titles and abstracts
914	Mathur HH, Shah HS, Vishwanathan K. Functional outcome of conversion total hip arthroplasty (CTHA) using uncemented distally loading femoral stem for failed fixation of proximal femoral nail - A case series. Journal of Orthopaedics. 2022;34:14-20. doi: 10.1016/j.jor.2022.07.014.	No	Clearly irrelevant titles and abstracts
915	Matharu GS, Porter KM. Timing of surgery for hip fractures. Injury. 2011;42(2):223-4. doi: 10.1016/j.injury.2009.08.008.	No	Clearly irrelevant titles and abstracts
916	Matassi F, Carulli C, Munz G, Lualdi C, Civinini R, Innocenti M. Preliminary results of an early vs delayed timing of surgery in the management of proximal femur fragility fractures. Clinical Cases in Mineral and Bone Metabolism. 2015;12(1):11-7. doi: 10.11138/ccmbm/2015.12.1.011.	No	Clearly irrelevant titles and abstracts
917	Masouros P, Antoniou G, Nikolaou VS. Efficacy and safety of tranexamic acid in hip fracture surgery. How does dosage affect outcomes: A meta-analysis of randomized controlled trials. Injury. 2022;53(2):294-300. doi: 10.1016/j.injury.2021.09.063.	No	Clearly irrelevant titles and abstracts
918	Maslaris A, Brinkmann O, Lindemann C, Layher F, Pateronis K, Liodakis E, et al. Reliability analysis of CT torsion assessment after closed cephalomedullary nailing of trochanteric femoral fractures. A comparison study of six established methods. Journal of Orthopaedic Science. 2022;27(1):146-52. doi: 10.1016/j.jos.2020.10.022.	No	Clearly irrelevant titles and abstracts
919	Masionis P, Porvaneckas N, Uvarovas V, Šatkauskas I, Sveikata T, Kvederas G. From Bad to Disaster: Iatrogenic Fracture Followed by Knee Perforation With Bone Fragments During Femoral Nailing. Cureus. 2022;14(1):e21686. doi: 10.7759/cureus.21686.	No	Clearly irrelevant titles and abstracts
920	Martínez-Aznar C, Mateo J, Ibarz E, Gracia L, Rosell J, Puértolas S. Biomechanical Behavior of Dynamic vs. Static Distal Locking Intramedullary Nails in Subtrochanteric Femur Fractures. Bioengineering (Basel). 2023;10(10). doi: 10.3390/bioengineering10101179.	No	Clearly irrelevant titles and abstracts
921	Martínez AA, Cuenca J, Herrera A, Domingo J. Late lower extremity fractures in patients with paraplegia. Injury. 2002;33(7):583-6. doi: 10.1016/S0020-1383(02)00163-8.	No	Clearly irrelevant titles and abstracts
922	Martinek H, Wielke B, Egkher E, Fasol P, Passl R, Spängler H. [Behaviour of pertrochanteric fractures of the femur after condylar nailing under dynamical stress (author's transl)]. Arch Orthop Unfallchir. 1976;86(2):235-41. doi: 10.1007/bf00415335.	No	Clearly irrelevant titles and abstracts
923	Martinek H, Egkher E, Wielke B, Spängler H. Experimental tests concerning the biomechanical behaviour of pertrochanteric osteosyntheses. Acta Orthop Scand. 1979;50(6 Pt 1):675-9. doi: 10.3109/17453677908991292.	No	Clearly irrelevant titles and abstracts
924	Martín Tobalina J, Reol Cerón R, Alonso Ardid O, Muelas Pariente M, Díez Pastrana Y, Herrero Gento E. [Subarachnoid anesthesia in a woman with a hip fracture and common variable immunodeficiency]. Rev Esp Anestesiol Reanim. 2009;56(9):578-9. doi: 10.1016/s0034-9356(09)70466-9.	No	Clearly irrelevant titles and abstracts
925	Marsillo E, Pintore A, Asparago G, Oliva F, Maffulli N. Cephalomedullary nailing for reverse oblique intertrochanteric fractures 31A3 (AO/OTA). Orthopedic Reviews. 2022;14(6). doi: 10.52965/001c.38560.	No	Clearly irrelevant titles and abstracts
926	Marrone F, Paventi S, Tomei M, Failli S, Crecco S, Pullano C. Unilateral sacral erector spinae plane block for hip fracture surgery. Anaesth Rep. 2024;12(1):e12269. doi: 10.1002/anr3.12269.	No	Clearly irrelevant titles and abstracts
927	Marrone F, Fusco P, Tulgar S, Paventi S, Tomei M, Fabbri F, et al. Combination of Pericapsular Nerve Group (PENG) and Sacral Erector Spinae Plane (S-ESP) Blocks for Hip Fracture Pain and Surgery: A Case Series. Cureus. 2024;16(2):e53815. doi: 10.7759/cureus.53815.	No	Clearly irrelevant titles and abstracts
928	Marmor M, Liddle K, Pekmezci M, Buckley J, Matityahu A. The effect of fracture pattern stability on implant loading in OTA type 31-A2 proximal femur fractures. Journal of Orthopaedic Trauma. 2013;27(12):683-9. doi: 10.1097/BOT.0b013e31828bacb4.	No	Clearly irrelevant titles and abstracts
929	Marmor M, Liddle K, Buckley J, Matityahu A. Effect of varus and valgus alignment on implant loading after proximal femur fracture fixation. European Journal of Orthopaedic Surgery and Traumatology. 2016;26(4):379-83. doi: 10.1007/s00590-016-1746-2.	No	Clearly irrelevant titles and abstracts
930	Marmor M, Guenthner G, Rezaei A, Saam M, Matityahu A. Reporting on quality of reduction and fixation of intertrochanteric fractures-A systematic review. Injury. 2021;52(3):324-9. doi: 10.1016/j.injury.2021.02.014.	No	Clearly irrelevant titles and abstracts
931	Marmor M, Elliott IS, Marshall ST, Yacoubian SV, Yacoubian SV, Herfat ST. Biomechanical comparison of long, short, and extended-short nail construct for femoral intertrochanteric fractures. Injury. 2015;46(6):963-9. doi: 10.1016/j.injury.2015.03.005.	No	Clearly irrelevant titles and abstracts
932	Marise TPC, Yilun H, Andy YKS, David CTC. The ball-less technique: A novel technique for the removal of a broken proximal femoral nail anti-rotation. A technical note. Injury. 2020;51(6):1397-402. doi: 10.1016/j.injury.2020.03.038.	No	Clearly irrelevant titles and abstracts
933	Mao W, Hong CC, Chang SM. Strategies for Pertrochanteric Fracture Reduction and Intramedullary Nail Placement: Technical Tips and Tricks. The Journal of the American Academy of Orthopaedic Surgeons. 2024;32(6):e267-e8. doi: 10.5435/JAAOS-D-23-00026.	No	Clearly irrelevant titles and abstracts
934	Manner M, Rösch B, Roy K. Vascular injuries complicating osteosynthesis in proximal femur fractures. Unfallchirurg. 1999;102(3):227-31. doi: 10.1007/s001130050395.	No	Clearly irrelevant titles and abstracts
935	Maniscalco P, Rivera F, D'Ascola J, Del Vecchio EO. Failure of intertrochanteric nailing due to distal nail jamming. Journal of Orthopaedics and Traumatology. 2013;14(1):71-4. doi: 10.1007/s10195-012-0183-1.	No	Clearly irrelevant titles and abstracts
936	Maniscalco P, Quattrini F, Ciatti C, Burgio V, Rivera F, Di Stefano G, et al. A preliminary experience with a new intramedullary nail for trochanteric fractures. Acta Biomedica. 2020;91:122-7. doi: 10.23750/abm.v91i4-S.9726.	No	Clearly irrelevant titles and abstracts
937	Maniscalco P, Poggiali E, Quattrini F, Ciatti C, Magnacavallo A, Vercelli A, et al. Proximal femur fractures in covid-19 emergency: The experience of two orthopedics and traumatology departments in the first eight weeks of the Italian epidemic. Acta Biomedica. 2020;91(2):89-96. doi: 10.23750/abm.v91i2.9636.	No	Clearly irrelevant titles and abstracts
938	Manicom O, Karoubi M, Mseddi M, Demoura A, Hernigou F. Screw fracture after sliding hip screw fixation of an intertrochanteric fracture. Revue De Chirurgie Orthopedique Et Reparatrice De L Appareil Moteur. 2006;92(6):602-5. doi: 10.1016/s0035-1040(06)75919-0.	No	Clearly irrelevant titles and abstracts
939	Man CH, Bae MW. METHOD FOR REMOVING BROKEN PROXIMAL FEMORAL NAILS USING EXISTING SCREW HOLE. Acta Ortop Bras. 2018;26(1):72-4. doi: 10.1590/1413-785220182601148079.	No	Clearly irrelevant titles and abstracts
940	Mallya S, Kamath SU, Madegowda A, Krishnamurthy SL, Jain MK, Holla R. Comparison of radiological and functional outcome of unstable intertrochanteric femur fractures treated using PFN and PFNA-2 in patients with osteoporosis. European Journal of Orthopaedic Surgery and Traumatology. 2019;29(5):1035-42. doi: 10.1007/s00590-019-02401-x.	No	Clearly irrelevant titles and abstracts
941	Malik-Tabassum K, Robertson A, Tadros BJ, Chan G, Crooks M, Buckle C, et al. The effect of the COVID-19 lockdown on the epidemiology of hip fractures in the elderly: a multicentre cohort study. Ann R Coll Surg Engl. 2021;103(5):337-44. doi: 10.1308/rcsann.2020.7071.	No	Clearly irrelevant titles and abstracts
942	Malik AT, Alexander JH, Khan SN, Scharschmidt TJ. Where Will Pathologic Hip Fractures Go in a Value-based Hip Fracture Bundle? J Am Acad Orthop Surg. 2020;28(22):e995-e1000. doi: 10.5435/jaaos-d-19-00745.	No	Clearly irrelevant titles and abstracts
943	Maléř J, Džupa V, Buk M, Michna M, Marvan J, Skála-Rosenbaum J. CT analysis of femoral malrotation after intramedullary nailing of trochanteric fractures. Archives of Orthopaedic and Trauma Surgery. 2022;142(8):1865-71. doi: 10.1007/s00402-021-03902-3.	No	Clearly irrelevant titles and abstracts
944	Makki D, Matar HE, Jacob N, Lipscombe S, Gudena R. Comparison of the reconstruction trochanteric antigrade nail (TAN) with the proximal femoral nail antirotation (PFNA) in the management of reverse oblique intertrochanteric hip fractures. Injury. 2015;46(12):2389-93. doi: 10.1016/j.injury.2015.09.038.	No	Clearly irrelevant titles and abstracts
945	Mak JCS, Lattouf I, Narushevich A, Lai C, O'Rourke F, Shen Q, et al. A Prospective Review of Hip Fracture Subtypes, Surgical Procedure, Cognitive Status, and Analgesia Use Across 4 Australian Hospitals. Geriatric Orthopaedic Surgery and Rehabilitation. 2011;2(2):45-50. doi: 10.1177/2151458510394655.	No	Clearly irrelevant titles and abstracts
946	Mak JCS, Cameron ID, March LM. Evidence-based guidelines for the management of hip fractures in older persons: an update. Medical Journal of Australia. 2010;192(1):37-41. doi: 10.5694/j.1326-5377.2010.tb03400.x.	No	Clearly irrelevant titles and abstracts
947	Mak J, Lattouf I, Werhun A, Waqar F, Narushevich A, O'Rourke F, et al. Relationship between hip fracture subtypes, surgical procedure and analgesia use: A prospective study. Internal Medicine Journal. 2010;40:135. doi: 10.1111/j.1445-5994.2010.02187.x.	No	Clearly irrelevant titles and abstracts
948	Majumdar SR, Lier DA, Beaupre LA, Hanley DA, Maksymowych WP, Juby AG, et al. Osteoporosis case manager for patients with hip fractures: results of a cost-effectiveness analysis conducted alongside a randomized trial. Arch Intern Med. 2009;169(1):25-31. doi: 10.1001/archinte.169.1.25.	No	Clearly irrelevant titles and abstracts
949	Maiettini D, Bisaccia M, Caraffa A, Rinonapoli G, Piscitelli L, Bisaccia O, et al. Feasibility and value of Radiographic Union Score Hip fracture after treatment with intramedullary nail of stable hip fractures. Acta Informatica Medica. 2016;24(6):394-6. doi: 10.5455/aim.2016.24.394-396.	No	Clearly irrelevant titles and abstracts
950	Maibauer FP, Honor WH. Common pitfalls and complications in hip nailing. Am J Surg. 1953;85(3):290-1. doi: 10.1016/0002-9610(53)90611-4.	No	Clearly irrelevant titles and abstracts
951	Mahajan NP, Gadod LL, Chandanwale AS, G SP, Narvekar M, Kamble M. The Neck of Femur Fracture in an Elderly Patient with Schizophrenia and Parkinsonism Managed with Dual Mobility Total Hip Replacement- A Rare Case Report. J Orthop Case Rep. 2021;11(6):32-5. doi: 10.13107/jocr.2021.v11.i06.2246.	No	Case report
952	Mahaisavariya C, Jitprapaikulsarn S, Mahaisavariya B, Chantarapanich N. Torsional stability of fixation methods in basicervical femoral neck fractures: a biomechanical study. Journal of orthopaedic surgery and research. 2024;19(1):371. doi: 10.1186/s13018-024-04842-5.	No	Clearly irrelevant titles and abstracts
953	Magit DP, Medvecky MJ, Baumgaertner MR. Intramedullary nailing for the management of intertrochanteric and subtrochanteric geriatric fractures. Techniques in Orthopaedics. 2008;23(3):249-58. doi: 10.1097/00013611-200409000-00009.	No	Clearly irrelevant titles and abstracts
954	Maffulli N, Aicale R. Proximal Femoral Fractures in the Elderly: A Few Things to Know, and Some to Forget. Medicina (Kaunas). 2022;58(10). doi: 10.3390/medicina58101314.	No	Clearly irrelevant titles and abstracts
955	Maehara T, Hayakawa T, Mukouyama S, Anraku Y, Hamada T, Suzuki H, et al. The effect of anterior support screw (AS2) in unstable femoral trochanteric fractures: A multicenter randomized controlled trial. Injury. 2024;55(10). doi: 10.1016/j.injury.2024.111725.	No	Clearly irrelevant titles and abstracts
956	Madariaga S, Vargas-Reverón C, Tornero E, Alías A, Capurro B, Combalia A, et al. Outcomes of hip arthroplasty with concomitant hardware removal: influence of the type of implant retrieved and impact of positive intraoperative cultures. Archives of Orthopaedic and Trauma Surgery. 2021;141(2):333-9. doi: 10.1007/s00402-020-03692-0.	No	Clearly irrelevant titles and abstracts
957	Macke C, Werner M, Herold L, Krause O, Graulich T, Clausen JD, et al. No Consequence for Lateral View X-Ray in Displaced Proximal Femoral Fractures in the Elderly. Front Surg. 2021;8:652528. doi: 10.3389/fsurg.2021.652528.	No	Clearly irrelevant titles and abstracts
958	MacHeras GA, Koutsostathis SD, Galanakos SP, Kateros K, Papadakis SA. Reply to letter to the editor: Does PFNA II avoid lateral cortex impingement for unstable peritrochanteric fractures? Clinical Orthopaedics and Related Research. 2013;471(4):1395-6. doi: 10.1007/s11999-013-2794-0.	No	Clearly irrelevant titles and abstracts
959	Macheras GA, Kateros K, Koutsostathis SD, Papadakis SA, Tsiridis E. Which patients are at risk for kidney dysfunction after hip fracture surgery? Clin Orthop Relat Res. 2013;471(12):3795-802. doi: 10.1007/s11999-013-3098-0.	No	Clearly irrelevant titles and abstracts
960	MacEroli MA, Yoon RS, Liporace FA. Use of Antibiotic Plates and Spacers for Fracture in the Setting of Periprosthetic Infection. Journal of Orthopaedic Trauma. 2019;33:S21-S4. doi: 10.1097/BOT.0000000000001570.	No	Clearly irrelevant titles and abstracts
961	Macdonald H, Brown R, Gronager M, Close J, Fleming T, Whitehouse M. Quality of fracture reduction is associated with patient survival at one year, but not 30 days, following trochanteric hip fracture fixation. A retrospective cohort study. Injury. 2022;53(3):1160-3. doi: 10.1016/j.injury.2021.12.048.	No	Clearly irrelevant titles and abstracts
962	Ma Z, Chang SM, Huang YG. Re: Predictive factors for cutting-out in femoral intramedullary nailing Injury 2010:41(December (12));1312-16. Injury-International Journal of the Care of the Injured. 2012;43(7):1222-3. doi: 10.1016/j.injury.2011.06.031.	No	Clearly irrelevant titles and abstracts
963	Ma T, Hao LJ, Wen PF, Wang YK, Wang H, Zhang BF, et al. The Role of Preoperative Computed Tomography on the Quality of Reduction and Outcomes in Intertrochanteric Fracture: A Controlled Trial. Biomed Res Int. 2021;2021:8854292. doi: 10.1155/2021/8854292.	No	Clearly irrelevant titles and abstracts
964	Ma SQ, Wang CX, Liu XJ. Surgical technique and effect of proximal femoral nail anti-rotation internal fixation assisted with large retractor for the treatment of femoral intertrochanteric fractures. Zhongguo gu shang = China journal of orthopaedics and traumatology. 2019;32(2):165-9. doi: 10.3969/j.issn.1003-0034.2019.02.014.	No	Clearly irrelevant titles and abstracts
965	Ma KL, Wang X, Luan FJ, Xu HT, Fang Y, Min J, et al. Proximal femoral nails antirotation, Gamma nails, and dynamic hip screws for fixation of intertrochanteric fractures of femur: A meta-analysis. Orthop Traumatol Surg Res. 2014;100(8):859-66. doi: 10.1016/j.otsr.2014.07.023.	No	Clearly irrelevant titles and abstracts
966	Ma JX, Wang J, Xu WG, Yu JT, Yang Y, Ma XL. Biomechanical outcome of proximal femoral nail antirotation is superior to proximal femoral locking compression plate for reverse oblique intertrochanteric fractures: a biomechanical study of intertrochanteric fractures. Acta orthopaedica et traumatologica turcica. 2015;49(4):426-32. doi: 10.3944/AOTT.2015.14.0306.	No	Clearly irrelevant titles and abstracts
967	Ma HH, Chiang CC, Lin CC, Wang CS. The influence of proximal femur canal size on reduction of intertrochanteric fracture with cephalomedullary nail. Orthopaedics and Traumatology: Surgery and Research. 2021;107(6). doi: 10.1016/j.otsr.2021.103006.	No	Clearly irrelevant titles and abstracts
968	M. Mares J, Hadeed MM, Parry JA. Treatment of intertrochanteric nonunion after sliding hip screw fixation with a short cephalomedullary nail. European Journal of Orthopaedic Surgery and Traumatology. 2022;32(7):1415-21. doi: 10.1007/s00590-021-03108-8.	No	Clearly irrelevant titles and abstracts
969	Lynch Wong M, Baker G, McCusker D, Zhang SD, Charlwood AP. A five-year review comparing 30-day mortality following intramedullary nailing versus sliding hip screw for trochanteric hip fractures. Injury. 2022;53(6):2189-94. doi: 10.1016/j.injury.2022.03.025.	No	Clearly irrelevant titles and abstracts
970	Lv J, Li X, Qiu W, Ji J, Cao L, Li L, et al. Effect of knee osteoarthritis on the postoperative outcome of proximal femoral nail anti-rotation in the treatment of intertrochanteric fractures in the elderly: a retrospective analysis. BMC Musculoskelet Disord. 2023;24(1):868. doi: 10.1186/s12891-023-07012-6.	No	Clearly irrelevant titles and abstracts
971	Luque Pérez R, Checa Betegón P, Galán-Olleros M, Arvinius C, Valle-Cruz J, Marco F. Nailing unstable pertrochanteric fractures: does size matters? Archives of Orthopaedic and Trauma Surgery. 2022;142(1):145-55. doi: 10.1007/s00402-020-03668-0.	No	Clearly irrelevant titles and abstracts
972	Luo Y, Jiang Y, Xu H, Lyu H, Zhang L, Yin P, et al. Risk of post-operative cardiovascular event in elderly patients with pre-existing cardiovascular disease who are undergoing hip fracture surgery. International Orthopaedics. 2021;45(12):3045-53. doi: 10.1007/s00264-021-05227-7.	No	Clearly irrelevant titles and abstracts
973	Luo XP, Peng J, Zhou L, Liao H, Jiang XC, Tang X, et al. Intramedullary administration of tranexamic acid reduces bleeding in proximal femoral nail antirotation surgery for intertrochanteric fractures in elderly individuals: A randomized controlled trial. Chinese Journal of Traumatology - English Edition. 2024. doi: 10.1016/j.cjtee.2024.01.006.	No	Clearly irrelevant titles and abstracts
974	Luo X, Huang H, Tang X. Efficacy and safety of tranexamic acid for reducing blood loss in elderly patients with intertrochanteric fracture treated with intramedullary fixation surgery: A meta-analysis of randomized controlled trials. Acta orthopaedica et traumatologica turcica. 2020;54(1):4-14. doi: 10.5152/j.aott.2020.01.88.	No	Clearly irrelevant titles and abstracts
975	Luo X, He S, Li Z, Li Q. Quantification and influencing factors of perioperative hidden blood loss during intramedullary fixation for intertrochanteric fractures in the elderly. Archives of Orthopaedic and Trauma Surgery. 2020;140(10):1339-48. doi: 10.1007/s00402-019-03311-7.	No	Clearly irrelevant titles and abstracts
976	Luo W, Fu X, Ma JX, Huang JM, Wu J, Ma XL. Biomechanical Comparison of INTERTAN Nail and Gamma3 Nail for Intertrochanteric Fractures. Orthop Surg. 2020;12(6):1990-7. doi: 10.1111/os.12853.	No	Clearly irrelevant titles and abstracts
977	Luo P, He XW, Chen QY, Hong H, Yang L. Femoral intertrochanteric fracture with spontaneous lumbar hernia: A case report. Trauma Monthly. 2016;21(5). doi: 10.5812/traumamon.25132.	No	Case report
978	Luo F, Shen J, Xu J, Dong S, Huang Q, Xie Z. Treatment of AO/OTA 31-A3 intertrochanteric femoral fractures with a percutaneous compression plate. Clinics. 2014;69(1):1-7. doi: 10.6061/clinics/2014(01)01.	No	Clearly irrelevant titles and abstracts
979	Lunsjö K, Ceder L, Thorngren KG, Skytting B, Tidermark J, Berntson PO, et al. Extramedullary fixation of 569 unstable intertrochanteric fractures: A randomized multicenter trial of the Medoff sliding plate versus three other screw-plate systems. Acta Orthopaedica Scandinavica. 2001;72(2):133-40. doi: 10.1080/000164701317323372.	No	Clearly irrelevant titles and abstracts
980	Lu Y, Uppal HS. Hip Fractures: Relevant Anatomy, Classification, and Biomechanics of Fracture and Fixation. Geriatric Orthopaedic Surgery and Rehabilitation. 2019;10. doi: 10.1177/2151459319859139.	No	Clearly irrelevant titles and abstracts
981	Lu X, Wang B, Xu W, Zhang Q, Han D, Zhao Y. Comparison of calcar replacement arthroplasty and Intertan nail in treatment of intertrochanteric fracture in the aged. National Medical Journal of China. 2016;96(31):2466-71. doi: 10.3760/cma.j.issn.0376-2491.2016.31.006.	No	Clearly irrelevant titles and abstracts
982	Lu X, Gou W, Wu S, Wang Y, Wang Z, Xiong Y. Complication Rates and Survival of Nonagenarians after Hip Hemiarthroplasty versus Proximal Femoral Nail Antirotation for Intertrochanteric Fractures: A 15-Year Retrospective Cohort Study of 113 Cases. Orthop Surg. 2023;15(12):3231-42. doi: 10.1111/os.13913.	No	Clearly irrelevant titles and abstracts
983	Lu W, Zhu W, Xiao Y, Hu H, Zhang Y, Feng Y, et al. The clinical efficacy of Shengyu decoction in the treatment of anemia after PFNA for elderly intertrochanteric fracture: A protocol of prospective, randomized, controlled trial. Medicine (United States). 2022;101(6). doi: 10.1097/MD.0000000000028812.	No	Clearly irrelevant titles and abstracts
984	Lu GL, Li SJ, Li WX. Biomechanical study of extramedullary and intramedullary fixation in the treatment of unstable intertrochanteric reversed-tilt fractures of the femur. Annals of Translational Medicine. 2022;10(4). doi: 10.21037/atm-22-93.	No	Clearly irrelevant titles and abstracts
985	Lü G, Chen PB, Lü FM. Features of intramedullary nail INTERTAN for intertrochanteric fractures: Retrospective analysis of 19 cases. Journal of Clinical Rehabilitative Tissue Engineering Research. 2009;13(26):5162-6. doi: 10.3969/j.issn.1673-8225.2009.26.037.	No	Clearly irrelevant titles and abstracts
986	Lu DL, Lv XJ, Li B, Yang DX. Intertan compression interlocking intramedullary nail for femoral intertrochanteric fractures: Clinical application and design advantages. Chinese Journal of Tissue Engineering Research. 2014;18(31):4957-61. doi: 10.3969/j.issn.2095-4344.2014.31.007.	No	Clearly irrelevant titles and abstracts
987	Lozano-Alvarez C, Alier A, Pelfort X, Martínez-Díaz S, Puig L. Cervicocephalic medial screw migration after intertrochanteric fracture fixation, OTA/AO 31-A2, using intramedullary nail Gamma3: Report of 2 cases and literature review. Journal of Orthopaedic Trauma. 2013;27(11):e264-e7. doi: 10.1097/BOT.0b013e31829203ca.	No	Clearly irrelevant titles and abstracts
988	Lowe JA, Mitchell SM, Agarwal S, Jones CB. The incidence of venous thromboembolism following pelvic and lower extremity trauma despite adherence to modern prophylactic protocols. Journal of Orthopaedic Trauma. 2020;34(8):418-21. doi: 10.1097/BOT.0000000000001790.	No	Clearly irrelevant titles and abstracts
989	Lowe JA, Della Rocca GJ, Murtha Y, Liporace FA, Stover MD, Nork SE, et al. Complications associated with negative pressure reaming for harvesting autologous bone graft: A case series. Journal of Orthopaedic Trauma. 2010;24(1):46-52. doi: 10.1097/BOT.0b013e31819c0ccb.	No	Clearly irrelevant titles and abstracts
990	Loubignac F, Chabas JF. A newly designed locked intramedullary nail for trochanteric hip fractures fixation: Results of the first 100 Trochanteric™ implantations. Orthopaedics and Traumatology: Surgery and Research. 2009;95(2):139-44. doi: 10.1016/j.otsr.2009.01.002.	No	Clearly irrelevant titles and abstracts
991	Lorkowski J, Pokorski M. In Silico Finite Element Modeling of Stress Distribution in Osteosynthesis after Pertrochanteric Fractures. Journal of Clinical Medicine. 2022;11(7). doi: 10.3390/jcm11071885.	No	Clearly irrelevant titles and abstracts
992	Lorich DG, Geller DS, Nielson JH. Osteoporotic pertrochanteric hip fractures - Management and current controversies. Journal of Bone and Joint Surgery-American Volume. 2004;86A(2):398-410. doi: 10.2106/00004623-200402000-00028.	No	Clearly irrelevant titles and abstracts
993	López-Vega M, Gil-Monzó ER, Rodrigo-Pérez JL, López-Valenciano J, Salanova-Paris RH, Peralta-Nieto J, et al. Randomized prospective study on the influence distal block and Gamma 3 nail on the treatment of intertrochanteric fractures of femur. Revista espanola de cirugia ortopedica y traumatologia. 2015;59(1):26-35. doi: 10.1016/j.recot.2014.06.004.	No	Clearly irrelevant titles and abstracts
994	Lopez-Hualda A, García-Cabrera EM, Lobato-Perez M, Martinez-Martin J, Rossettini G, Leigheb M, et al. Mechanical Complications of Proximal Femur Fractures Treated with Intramedullary Nailing: A Retrospective Study. Medicina (Kaunas, Lithuania). 2024;60(5). doi: 10.3390/medicina60050718.	No	Clearly irrelevant titles and abstracts
995	Lopes-Coutinho L, Dias-Carvalho A, Esteves N, Sousa R. Traditional distance "tip-apex" vs. new calcar referenced "tip-apex" - which one is the best peritrochanteric osteosynthesis failure predictor? Injury. 2020;51(3):674-7. doi: 10.1016/j.injury.2020.01.024.	No	Clearly irrelevant titles and abstracts
996	Longo LH, Zimmermann Faggion H, Costa Sartor M, Senna Klipp MU, Vogt PH, Navarro Vergara AD, et al. Factors Associated With Failure of Synthesis in the Treatment of Proximal Femur Fractures With Cephalomedullary Nails. Cureus. 2024;16(5):e61363. doi: 10.7759/cureus.61363.	No	Clearly irrelevant titles and abstracts
997	Long Y, Wang T, Xu X, Ran G, Zhang H, Dong Q, et al. Risk Factors and Outcomes of Extended Length of Stay in Older Adults with Intertrochanteric Fracture Surgery: A Retrospective Cohort Study of 2132 Patients. Journal of Clinical Medicine. 2022;11(24). doi: 10.3390/jcm11247366.	No	Clearly irrelevant titles and abstracts
998	Long Y, Wang T, Liu J, Duan X, Xiang Z. Clinical study of recombinant human erythropoietin combined with iron to correct perioperative anemia in elderly patients with intertrochanteric fractures. Zhongguo xiu fu chong jian wai ke za zhi = Zhongguo xiufu chongjian waike zazhi = Chinese journal of reparative and reconstructive surgery. 2019;33(6):662-5. doi: 10.7507/1002-1892.201812121.	No	Clearly irrelevant titles and abstracts
999	Long Y, Liu N, Huang X, Liang W, Liu J, Huang Z, et al. Biomechanical evaluation of ortho-bridge system and proximal femoral nail antirotation in intertrochanteric fractures with lateral wall fracture based on finite element analysis. Front Bioeng Biotechnol. 2024;12:1368492. doi: 10.3389/fbioe.2024.1368492.	No	Clearly irrelevant titles and abstracts
1000	Long QP, Liao QD, Yin K, Zhong D, Niu B, Ding DF. Comparison of hidden blood loss in two kinds of internal fixation for femoral intertrochanteric fractures. Chinese Journal of Tissue Engineering Research. 2013;17(30):5460-5. doi: 10.3969/j.issn.2095-4344.2013.30.007.	No	Clearly irrelevant titles and abstracts
1001	Lončarić-Katušin M, Mišković P, Lavrnja-Skolan V, Katušin J, Bakota B, Žunić J. General versus spinal anaesthesia in proximal femoral fracture surgery - treatment outcomes. Injury. 2017;48 Suppl 5:S51-s5. doi: 10.1016/s0020-1383(17)30740-4.	No	Clearly irrelevant titles and abstracts
1002	Lohmann R, Frerichmann U, Stöckle U, Riegel T, Raschke MJ. Proximal femoral fractures in the elderly. Analysis of data from health insurance providers on more than 23 million insured persons - Part 1. Unfallchirurg. 2007;110(7):603-9. doi: 10.1007/s00113-007-1257-z.	No	Clearly irrelevant titles and abstracts
1003	Lohmann H, Esenwein S, Geier B, Vogel T, Kleinert H. [False aneurysm of the deep femoral artery due to pertrochanteric fracture of the hip with displaced fragment of the lesser trochanter]. Z Orthop Unfall. 2009;147(1):23-5. doi: 10.1055/s-2008-1039115.	No	Clearly irrelevant titles and abstracts
1004	Lodde MF, Raschke MJ, Stolberg-Stolberg J, Everding J, Rosslenbroich S, Katthagen JC. Union rates and functional outcome of double plating of the femur: systematic review of the literature. Archives of Orthopaedic and Trauma Surgery. 2022;142(6):1009-30. doi: 10.1007/s00402-021-03767-6.	No	Clearly irrelevant titles and abstracts
1005	Loch DA, Kyle RF, Bechtold JE, Kane M, Anderson K, Sherman RE. Forces required to initiate sliding in second-generation intramedullary nails. Journal of Bone and Joint Surgery-American Volume. 1998;80A(11):1626-31. doi: 10.2106/00004623-199811000-00009.	No	Clearly irrelevant titles and abstracts
1006	Lobo-Escolar A, Joven E, Iglesias D, Herrera A. Predictive factors for cutting-out in femoral intramedullary nailing. Injury. 2010;41(12):1312-6. doi: 10.1016/j.injury.2010.08.009.	No	Clearly irrelevant titles and abstracts
1007	Lizano-Díez X, Keel MJB, Siebenrock KA, Tey M, Bastian JD. Rehabilitation protocols in unstable trochanteric fractures treated with cephalomedullary nails in elderly: current practices and outcome. European Journal of Trauma and Emergency Surgery. 2020;46(6):1267-80. doi: 10.1007/s00068-019-01294-z.	No	Clearly irrelevant titles and abstracts
1008	Liu ZM, Wang D, Li Y, Liu M, Chen B, Wang CQ, et al. Finite element analysis of reamed versus undreamed proximal femoral nail antirotation-II in treatment of 31-A3 intertrochanteric femur fracture. Chinese Journal of Tissue Engineering Research. 2024;28(30):4770-6. doi: 10.12307/2024.624.	No	Clearly irrelevant titles and abstracts
1009	Liu Z, Wang H, Wu H, Pan L, Ning T, Cao Y. Reduction quality in lateral view of X-ray and hypoalbuminemia are associated with postoperative mortality in elderly pertrochanteric fracture patients. Quantitative Imaging in Medicine and Surgery. 2023;13(10):7247-57. doi: 10.21037/qims-23-424.	No	Clearly irrelevant titles and abstracts
1010	Liu Z, Lü X, Liu J, Wang X. Epidemiological distribution characteristics of 2 342 cases of hip fracture: A single center analysis. Chinese Journal of Tissue Engineering Research. 2020;24(32):5085-91. doi: 10.3969/j.issn.2095-4344.2853.	No	Clearly irrelevant titles and abstracts
1011	Liu Z, Li CW, Mao YF, Liu K, Liang BC, Wu LG, et al. Study on Zoledronic Acid Reducing Acute Bone Loss and Fracture Rates in Elderly Postoperative Patients with Intertrochanteric Fractures. Orthopaedic Surgery. 2019;11(3):380-5. doi: 10.1111/os.12460.	No	Clearly irrelevant titles and abstracts
1012	Liu YW, Feng XB, Xie M, Zhang B, Liu GH, Su JC, et al. Clinical efficacy of PFNA and InterTan nail in treatment of unstable femoral intertrochanteric fractures in elderly patients: A prospective comparative study. Academic Journal of Second Military Medical University. 2017;38(4):432-6. doi: 10.16781/j.0258-879x.2017.04.0432.	No	Clearly irrelevant titles and abstracts
1013	Liu YB, Shen CH, Yuan JD, Wu P, Lang JZ, Chen K, et al. Otimization of auxiliary lines for proximal femoral intramedullary nail in the treatment of simple femoral intertrochanteric fractures. Zhongguo gu shang = China journal of orthopaedics and traumatology. 2016;29(11):1033-9. doi: 10.3969/j.issn.1003-0034.2016.11.012.	No	Clearly irrelevant titles and abstracts
1014	Liu Y, Zheng L, Li S, Zhang Z, Lin Z, Ma W. Finite element study on the micromechanics of cement-augmented proximal femoral nail anti-rotation (PFNA) for intertrochanteric fracture treatment. Scientific reports. 2024;14(1):10322. doi: 10.1038/s41598-024-61122-2.	No	Clearly irrelevant titles and abstracts
1015	Liu X, Liu Y, Pan S, Cao H, Yu D. Does integrity of the lesser trochanter influence the surgical outcome of intertrochanteric fracture in elderly patients? BMC Musculoskeletal Disorders. 2015;16(1). doi: 10.1186/s12891-015-0492-7.	No	Clearly irrelevant titles and abstracts
1016	Liu W, Zhou D, Liu F, Weaver MJ, Vrahas MS. Mechanical complications of intertrochanteric hip fractures treated with trochanteric femoral nails. Journal of Trauma and Acute Care Surgery. 2013;75(2):304-10. doi: 10.1097/TA.0b013e31829a2c43.	No	Clearly irrelevant titles and abstracts
1017	Liu W, Liu J, Ji GR. Comparison of clinical outcomes with proximal femoral nail anti-rotation versus InterTAN nail for intertrochanteric femoral fractures: a meta-analysis. Journal of Orthopaedic Surgery and Research. 2020;15(1). doi: 10.1186/s13018-020-02031-8.	No	Clearly irrelevant titles and abstracts
1018	Liu P, Jin D, Zhang C, Gao Y. Revision surgery due to failed internal fixation of intertrochanteric femoral fracture: Current state-of-the-art. BMC Musculoskeletal Disorders. 2020;21(1). doi: 10.1186/s12891-020-03593-8.	No	Clearly irrelevant titles and abstracts
1019	Liu M, Yang ZM, Pei FX, Huang FG, Chen SQ, Xiang Z. A meta-analysis of the Gamma nail and dynamic hip screw in treating peritrochanteric fractures. International Orthopaedics. 2010;34(3):323-8. doi: 10.1007/s00264-009-0783-4.	No	Clearly irrelevant titles and abstracts
1020	Liu JB, Liu M, Ma L, Cui ZN, Liu M, Guo HK. A3 type intertrochanteric fracture fixed with proximal femoral nail anti-rotation and InterTan: Finite element analysis of biomechanical changes. Chinese Journal of Tissue Engineering Research. 2015;19(26):4242-6. doi: 10.3969/j.issn.2095-4344.2015.26.027.	No	Clearly irrelevant titles and abstracts
1021	Liu J, Frisch NB, Mehran N, Qatu M, Guthrie ST. Short-term Medical Complications Following Short Versus Long Cephalomedullary Nails. Orthopedics. 2018;41(5):e636-e42. doi: 10.3928/01477447-20180711-03.	No	Clearly irrelevant titles and abstracts
1022	Little NJ, Verma V, Fernando C, Elliott DS, Khaleel A. A prospective trial comparing the Holland nail with the dynamic hip screw in the treatment of intertrochanteric fractures of the hip. Journal of Bone and Joint Surgery - Series B. 2008;90(8):1073-8. doi: 10.1302/0301-620X.90B8.20825.	No	Clearly irrelevant titles and abstracts
1023	Liporace FA, Yoon RS. Nail Plate Combination Technique for Native and Periprosthetic Distal Femur Fractures. Journal of Orthopaedic Trauma. 2019;33(2):E64-E8. doi: 10.1097/bot.0000000000001332.	No	Clearly irrelevant titles and abstracts
1024	Lionel L, Guido C, Rodrigo B, Danilo T, Jorge B, Carlos S. Salvage procedure for cut-through after surgical fixation of trochanteric fractures with TFN. European Journal of Orthopaedic Surgery and Traumatology. 2022;32(4):611-8. doi: 10.1007/s00590-021-03021-0.	No	Clearly irrelevant titles and abstracts
1025	Link BC, van Veelen N, Gueorguiev B, Knobe M. Letter to the Editor on "Does the Helical Blade Lead to Higher Rates of Fixation Failure as Compared to Lag Screw in the Cephalomedullary Nailing Treatment of Hip Fractures? A Systematic Review and Meta-analysis". Journal of Orthopaedic Trauma. 2021;35(9):355-. doi: 10.1097/bot.0000000000002194.	No	Clearly irrelevant titles and abstracts
1026	Link BC, van Veelen N, Gueorguiev B, Knobe M. Letter to the Editor on "Does the Helical Blade Lead to Higher Rates of Fixation Failure as Compared to Lag Screw in the Cephalomedullary Nailing Treatment of Hip Fractures? A Systematic Review and Meta-analysis". J Orthop Trauma. 2021;35(9):355. doi: 10.1097/bot.0000000000002193.	No	Clearly irrelevant titles and abstracts
1027	Linhart C, Kistler M, Saller M, Greiner A, Lampert C, Kassube M, et al. Micro-Structural and Biomechanical Evaluation of Bioresorbable and Conventional Bone Cements for Augmentation of the Proximal Femoral Nail. Journal of Clinical Medicine. 2023;12(23). doi: 10.3390/jcm12237202.	No	Clearly irrelevant titles and abstracts
1028	Linhart C, Kistler M, Kussmaul AC, Woiczinski M, Böcker W, Ehrnthaller C. Biomechanical stability of short versus long proximal femoral nails in osteoporotic subtrochanteric A3 reverse-oblique femoral fractures: a cadaveric study. Archives of Orthopaedic and Trauma Surgery. 2023;143(1):389-97. doi: 10.1007/s00402-022-04345-0.	No	Clearly irrelevant titles and abstracts
1029	Ling L, Qu Z, Zhou K. Effect of Fracture Reduction with Different Medial Cortical Support on Stability After Cephalomedullary Nail Fixation of Unstable Pertrochanteric Fractures: A Biomechanical Analysis. Indian J Orthop. 2022;56(1):34-40. doi: 10.1007/s43465-021-00443-0.	No	Clearly irrelevant titles and abstracts
1030	Lindvall E, Ghaffar S, Martirosian A, Husak L. Short Versus Long Intramedullary Nails in the Treatment of Pertrochanteric Hip Fractures: Incidence of Ipsilateral Fractures and Costs Associated With Each Implant. J Orthop Trauma. 2016;30(3):119-24. doi: 10.1097/bot.0000000000000420.	No	Clearly irrelevant titles and abstracts
1031	Lindisfarne EAO, Ayodele O. Non-accidental injury, femoral shaft and neck fractures in children. Orthopaedics and Trauma. 2018;32(5):306-18. doi: 10.1016/j.mporth.2018.07.006.	No	Clearly irrelevant titles and abstracts
1032	Lin Y, Lin XP, Ruan ZT. Dynamic hip screw knife system versus spiral blade anti-rotation intramedullary nail in the treatment of unstable intertrochanteric fractures. Chinese Journal of Tissue Engineering Research. 2015;19(26):4202-7. doi: 10.3969/j.issn.2095-4344.2015.26.020.	No	Clearly irrelevant titles and abstracts
1033	Lin PH, Chien JT, Hung JP, Hong CK, Tsai TY, Yang CC. Unstable intertrochanteric fractures are associated with a greater hemoglobin drop during the perioperative period: A retrospective case control study. BMC Musculoskeletal Disorders. 2020;21(1). doi: 10.1186/s12891-020-03208-2.	No	Clearly irrelevant titles and abstracts
1034	Lin HK, Lai CS, Zhou ZP, Zeng F, Wang CQ. Clinical analysis of extended PFNA combined with MIPPO plate for reconstruction of lateral wall in treatment of AO-A3.3 intertrochanteric fracture. Zhongguo gu shang = China journal of orthopaedics and traumatology. 2022;35(11):1081-6. doi: 10.12200/j.issn.1003-0034.2022.11.014.	No	Clearly irrelevant titles and abstracts
1035	Lim JW, McMillan TE, Stevenson IM. Broken guidewire intramedullary: what to do now? Annals of the Royal College of Surgeons of England. 2021;103(2):e56-e8. doi: 10.1308/rcsann.2020.7004.	No	Clearly irrelevant titles and abstracts
1036	Lim JA, Thahir A, Korde VA, Krkovic M. The impact of covid-19 on neck of femur fracture care: A major trauma centre experience, united kingdom. Archives of Bone and Joint Surgery. 2021;9(4):453-60. doi: 10.22038/ABJS.2020.50429.2502.	No	Clearly irrelevant titles and abstracts
1037	Lim EJ, Sakong S, Son WS, Cho JW, Oh JK, Kim CH. Comparison of sliding distance of lag screw and nonunion rate according to anteromedial cortical support in intertrochanteric fracture fixation: A systematic review and meta-analysis. Injury. 2021;52(10):2787-94. doi: 10.1016/j.injury.2021.08.013.	No	Clearly irrelevant titles and abstracts
1038	Lim EJ, Kim JW, Lee J, Kim CH. Is Nail-Canal Diameter Discordance a Risk Factor for the Excessive Sliding of Cephalomedullary Nails in Geriatric Intertrochanteric Fracture Surgery? Medicina (Kaunas, Lithuania). 2023;59(6). doi: 10.3390/medicina59061035.	No	Clearly irrelevant titles and abstracts
1039	Lilly RJ, Koueiter DM, Graner KC, Nowinski GP, Sadowski J, Grant KD. Computer-assisted navigation for intramedullary nail fixation of intertrochanteric femur fractures: A randomized, controlled trial. Injury. 2018;49(2):345-50. doi: 10.1016/j.injury.2017.12.006.	No	Clearly irrelevant titles and abstracts
1040	Lieberman D, Fried V, Castel H, Weitzmann S, Lowenthal MN, Galinsky D. Factors related to successful rehabilitation after hip fracture: a case-control study. Disabil Rehabil. 1996;18(5):224-30. doi: 10.3109/09638289609166305.	No	Clearly irrelevant titles and abstracts
1041	Liao CS, He FZ, Li XY, Han PF. Proximal femoral nail antirotation versus InterTan nail for the treatment of intertrochanteric fractures: A systematic review and meta-analysis. PLoS One. 2024;19(7):e0304654. doi: 10.1371/journal.pone.0304654.	No	Clearly irrelevant titles and abstracts
1042	Liang YZ, Guo HG. Osteoporotic hip fractures in the elderly: Yesterday, today and tomorrow. Chinese Journal of Tissue Engineering Research. 2017;21(15):2438-43. doi: 10.3969/j.issn.2095-4344.2017.15.025.	No	Clearly irrelevant titles and abstracts
1043	Liang Y, Liu S, Li L, Zhong F. Proximal femoral nail antirotation versus external fixation for unstable intertrochanteric fractures in elderly patients: A randomized controlled trial. Medicine (Baltimore). 2022;101(28):e29384. doi: 10.1097/md.0000000000029384.	No	Clearly irrelevant titles and abstracts
1044	Liang CX, Zheng XQ, Chang YB, Gu HL, Huang SH. Accurate positioning way to modify minimally invasive incision in the treatment of intertrochanteric fractures with proximal femoral nail antirotation. Chinese Journal of Tissue Engineering Research. 2014;18(17):2685-90. doi: 10.3969/j.issn.2095-4344.2014.17.011.	No	Clearly irrelevant titles and abstracts
1045	Li ZY, Cheng WD, Qi L, Yu SS, Jing JH. Complex proximal femoral fracture in a young patient followed up for 3 years: A case report. World Journal of Clinical Cases. 2022;10(1):283-8. doi: 10.12998/wjcc.v10.i1.283.	No	Clearly irrelevant titles and abstracts
1046	Li ZL, Li YW, Qi YM, Zhang YQ. How much of the superolateral femoral neck should be removed in intramedullary nail fixation for intertrochanteric fracture? Journal of Orthopaedic Research. 2024;42(3):661-70. doi: 10.1002/jor.25712.	No	Clearly irrelevant titles and abstracts
1047	Li YS, Liu YH, Chou HD, Tseng HJ, Fu YC, Liu WC. Concomitant post-traumatic ocular and cerebral fat embolism syndrome and thrombotic pulmonary embolism A case report. Medicine. 2022;101(24). doi: 10.1097/md.0000000000029331.	No	Clearly irrelevant titles and abstracts
1048	Li YH, Yu T, Shao W, Liu Y, Zhu D, Tan L. Distal locked versus unlocked intramedullary nailing for stable intertrochanteric fractures, a systematic review and meta-analysis. BMC Musculoskeletal Disorders. 2020;21(1). doi: 10.1186/s12891-020-03444-6.	No	Clearly irrelevant titles and abstracts
1049	Li Y, Wang D, Sun HY, Liu L, Li SW. Comprehensive evaluation of intramedullary fixation and extramedullary fixation in the treatment of unstable femoral intertrochanteric fractures. Chinese Journal of Tissue Engineering Research. 2013;17(35):6254-60. doi: 10.3969/j.issn.2095-4344.2013.35.006.	No	Clearly irrelevant titles and abstracts
1050	Li Y, Hu C, Mao L, Zhu Y, Cai X. Treatment of AO/OTA type 31-A3 intertrochanteric fracture with proximal femoral nail antirotation combined with mini plate reconstruction of lateral femoral wall. Zhongguo xiu fu chong jian wai ke za zhi = Zhongguo xiufu chongjian waike zazhi = Chinese journal of reparative and reconstructive surgery. 2019;33(10):1223-7. doi: 10.7507/1002-1892.201904151.	No	Clearly irrelevant titles and abstracts
1051	Li XP, Li XY, Yang MH, Zhu SW, Wu XB, Zhang P. Changes of bone turnover markers after elderly hip fracture surgery. Journal of Bone and Mineral Metabolism. 2021;39(2):237-44. doi: 10.1007/s00774-020-01140-y.	No	Clearly irrelevant titles and abstracts
1052	Li XJ. Comparison of proximal femoral intramedullary nail and hip arthroplasty in the treatment of intertrochanteric fracture. Chinese Journal of Tissue Engineering Research. 2015;19(13):1979-83. doi: 10.3969/j.issn.2095-4344.2015.13.003.	No	Clearly irrelevant titles and abstracts
1053	Li X, Zhang L, Hou Z, Meng Z, Chen W, Wang P, et al. Distal locked and unlocked nailing for perthrochanteric fractures—a prospective comparative randomized study. International Orthopaedics. 2015;39(8):1645-52. doi: 10.1007/s00264-015-2771-1.	No	Clearly irrelevant titles and abstracts
1054	Li X, Luckeroth PD, Curry EJ, Eslami MH, Leclair W. Pseudoaneurysm of the profunda femoris artery following a long anterograde intramedullary nail for an unstable intertrochanteric hip fracture: A case report and review of the literature. European Journal of Orthopaedic Surgery and Traumatology. 2011;21(4):293-9. doi: 10.1007/s00590-010-0700-y.	No	Clearly irrelevant titles and abstracts
1055	Li WY, Lin KC. Three-Dimensional Computed Tomography Reduced Fixation Failure of Intramedullary Nailing for Unstable Type of Intertrochanteric Fracture. Journal of Orthopaedic Trauma. 2018;32(9):E381-E2. doi: 10.1097/BOT.0000000000001270.	No	Clearly irrelevant titles and abstracts
1056	Li SJ, Kristan A, Chang SM. Neutral medial cortical relation predicts a high loss rate of cortex support in pertrochanteric femur fractures treated by cephalomedullary nail. Injury. 2021;52(11):3530-1. doi: 10.1016/j.injury.2021.07.002.	No	Clearly irrelevant titles and abstracts
1057	Li SJ, Chen SY, Chang SM, Du SC, Hu SJ. Insufficient proximal medullary filling of cephalomedullary nails in intertrochanteric femur fractures predicts excessive postoperative sliding: a case–control study. BMC Musculoskeletal Disorders. 2023;24(1). doi: 10.1186/s12891-023-06213-3.	No	Clearly irrelevant titles and abstracts
1058	Li SJ, Chang SM, Liu H, Hu SJ, Du SC. Residual lateral wall width predicts a high risk of mechanical complications in cephalomedullary nail fixation of intertrochanteric fractures: a retrospective cohort study with propensity score matching. International Orthopaedics. 2023;47(7):1827-36. doi: 10.1007/s00264-023-05780-3.	No	Clearly irrelevant titles and abstracts
1059	Li S, Su ZH, Zhu JM, Sun WJ, Zhu YC, Wang J, et al. The importance of the thickness of femoral lateral wall for treating intertrochanteric fractures: a finite elements analysis. Scientific reports. 2023;13(1):12679. doi: 10.1038/s41598-023-39879-9.	No	Clearly irrelevant titles and abstracts
1060	Li S, Chang SM, Niu WX, Ma H. Comparison of tip apex distance and cut-out complications between helical blades and lag screws in intertrochanteric fractures among the elderly: a meta-analysis. J Orthop Sci. 2015;20(6):1062-9. doi: 10.1007/s00776-015-0770-0.	No	Clearly irrelevant titles and abstracts
1061	Li S, Chang SM, Jin YM, Zhang YQ, Niu WX, Du SC, et al. A mathematical simulation of the tip-apex distance and the calcar-referenced tip-apex distance for intertrochanteric fractures reduced with lag screws. Injury. 2016;47(6):1302-8. doi: 10.1016/j.injury.2016.03.029.	No	Clearly irrelevant titles and abstracts
1062	Li RY, Xie T, Zhao YK, Qi YM, Li YJ, Wang Z, et al. Oral versus intravenous tranexamic acid in elderly patients with intertrochanteric fracture undergoing proximal femur intramedullary nailing: A prospective cohort study. Journal of Orthopaedic Translation. 2022;34:85-90. doi: 10.1016/j.jot.2022.05.012.	No	Clearly irrelevant titles and abstracts
1063	Li QQ, Gui XG, Jiang ZH, Ru XL. Analysis on risk factors of functional recovery after intramedullary nail fixation for femoral intertrochanteric fractures in elderly patients. Zhongguo gu shang = China journal of orthopaedics and traumatology. 2018;31(5):408-12. doi: 10.3969/j.issn.1003-0034.2018.05.003.	No	Clearly irrelevant titles and abstracts
1064	Li P, Zhang Z, Zhou F, Lv Y, Guo Y, Tian Y. Characteristics of intramedullary nail breakage in pertrochanteric femur fractures: a summary of 70 cases. Journal of orthopaedic surgery and research. 2021;16(1):676. doi: 10.1186/s13018-021-02826-3.	No	Clearly irrelevant titles and abstracts
1065	Li N, Liu H, Gong X, Zhu S, Wu X, He L. Diagnosis and management of atypical femoral fractures: clinical efficacy in 11 cases. Zhonghua yi xue za zhi. 2016;96(17):1349-53. doi: 10.3760/cma.j.issn.0376-2491.2016.17.010.	No	Clearly irrelevant titles and abstracts
1066	Li MH, Peng H, Liu Y. Clinical evaluation of asian proximal femoral nail antirotation in treatment of intertrochanteric fractures in the elderly. Journal of the American Geriatrics Society. 2013;61:S330-S1. doi: 10.1111/jgs.12439.	No	Clearly irrelevant titles and abstracts
1067	Li M, Zhao K, Ding K, Cui YW, Cheng XD, Yang WJ, et al. Titanium Alloy Gamma Nail versus Biodegradable Magnesium Alloy Bionic Gamma Nail for Treating Intertrochanteric Fractures: A Finite Element Analysis. Orthopaedic Surgery. 2021;13(5):1513-20. doi: 10.1111/os.12973.	No	Clearly irrelevant titles and abstracts
1068	Li M, Wu L, Liu Y, Wang C. Clinical evaluation of the Asian proximal femur intramedullary nail antirotation system (PFNA-II) for treatment of intertrochanteric fractures. Journal of orthopaedic surgery and research. 2014;9:112. doi: 10.1186/s13018-014-0112-5.	No	Clearly irrelevant titles and abstracts
1069	Li M, Hu J, Li Z, Chen J, Gao X, Liu J. Efficacy comparison of different methods to treat femoral intertrochanteric fracture in aged patients. Zhongguo xiu fu chong jian wai ke za zhi = Zhongguo xiufu chongjian waike zazhi = Chinese journal of reparative and reconstructive surgery. 2017;31(6):653-8. doi: 10.7507/1002-1892.201703047.	No	Clearly irrelevant titles and abstracts
1070	Li M, Chen J, Ma Y, Li Z, Qin J. Comparison of proximal femoral nail anti-rotation operation in traction bed supine position and non-traction bed lateral position in treatment of intertrochanteric fracture of femur. Zhongguo xiu fu chong jian wai ke za zhi = Zhongguo xiufu chongjian waike zazhi = Chinese journal of reparative and reconstructive surgery. 2020;34(1):32-6. doi: 10.7507/1002-1892.201…	No	Clearly irrelevant titles and abstracts
1071	Li L, Wu W. Comparison of clinical effects of PFNA, APFLP and InterTan intramedullary nail in the treatment of unstable intertrochanteric fractures in elderly patients. Minerva surgery. 2024. doi: 10.23736/S2724-5691.24.10397-8.	No	Clearly irrelevant titles and abstracts
1072	Li J, Zhang L, Zhang H, Yin P, Lei M, Wang G, et al. Effect of reduction quality on post-operative outcomes in 31-A2 intertrochanteric fractures following intramedullary fixation: a retrospective study based on computerised tomography findings. International Orthopaedics. 2019;43(8):1951-9. doi: 10.1007/s00264-018-4098-1.	No	Clearly irrelevant titles and abstracts
1073	Li J, Zhang L, Tang P. Evolving concept in treatment of intertrochanteric fractures and development of internal fixation devices. Zhongguo xiu fu chong jian wai ke za zhi = Zhongguo xiufu chongjian waike zazhi = Chinese journal of reparative and reconstructive surgery. 2019;33(1):1-7. doi: 10.7507/1002-1892.201809076.	No	Clearly irrelevant titles and abstracts
1074	Li J, Tang S, Zhang H, Li Z, Deng W, Zhao C, et al. Clustering of morphological fracture lines for identifying intertrochanteric fracture classification with Hausdorff distance-based K-means approach. Injury. 2019;50(4):939-49. doi: 10.1016/j.injury.2019.03.032.	No	Clearly irrelevant titles and abstracts
1075	Li J, Ping RY, Zhang GX, Xie QJ, Wang ZH, Wang HZ, et al. Effects of relative anatomical position characteristics between the iliac crest and femoral greater trochanter on intramedullary nail placement. Chinese Journal of Tissue Engineering Research. 2023;27(31):4949-53. doi: 10.12307/2023.684.	No	Clearly irrelevant titles and abstracts
1076	Li J, Han L, Zhang H, Zhao Z, Su X, Zhou J, et al. Medial sustainable nail versus proximal femoral nail antirotation in treating AO/OTA 31-A2.3 fractures: Finite element analysis and biomechanical evaluation. Injury. 2019;50(3):648-56. doi: 10.1016/j.injury.2019.02.008.	No	Clearly irrelevant titles and abstracts
1077	Li HF, Li EH, Yan FH, Zhao P, Ma JJ. Metal implant intramedullary and extramedullary fixation in repair of intertrochanteric fractures in the elderly: Comparison of perioperative hidden blood loss. Chinese Journal of Tissue Engineering Research. 2014;18(48):7780-5. doi: 10.3969/j.issn.2095-4344.2014.48.013.	No	Clearly irrelevant titles and abstracts
1078	Li H, Wang H, Zhang Y, Zhou J, Yuan F. The migration of helical blade and the tip apex distance value in cephalomedullary nail for geriatric intertrochanteric fractures. Zhongguo xiu fu chong jian wai ke za zhi = Zhongguo xiufu chongjian waike zazhi = Chinese journal of reparative and reconstructive surgery. 2019;33(10):1234-8. doi: 10.7507/1002-1892.201904125.	No	Clearly irrelevant titles and abstracts
1079	Li H, Wang D, Zhang W, Xu G, Xu C, Zhang H, et al. Does computer-assisted orthopaedics system (ADAPT system) improve outcomes of intertrochanteric hip fractures? Injury. 2023;54(4):1047-54. doi: 10.1016/j.injury.2023.02.011.	No	Clearly irrelevant titles and abstracts
1080	Li H, Liu D, Tang X, Wang N, Gong D, Wu Y, et al. Efficacy and safety of intravenous combined with topical administration of tranexamic acid in reducing blood loss after intramedullary fixation of intertrochanteric femoral fractures. Zhongguo xiu fu chong jian wai ke za zhi = Zhongguo xiufu chongjian waike zazhi = Chinese journal of reparative and reconstructive surgery. 2021;35(5):550-5. doi: 10…	No	Clearly irrelevant titles and abstracts
1081	Li DY, Liu CG, Zhang K. Whether Assisted Intramedullary Nail Implantation Without Traction Table is as Safe and Effective as Using Traction Table of Older Intertrochanteric Fracture Patients? Clinical Interventions in Aging. 2023;18:387-95. doi: 10.2147/CIA.S399608.	No	Clearly irrelevant titles and abstracts
1082	Li CT, Reddy YN, Bonnichsen CR. 62-Year-Old Woman With Acute Hypotension and Hypoxia After Surgical Repair of Hip. Mayo Clinic Proceedings. 2016;91(8):e111-e6. doi: 10.1016/j.mayocp.2016.03.011.	No	Clearly irrelevant titles and abstracts
1083	Li C, Zhao D, Xu X, Ding J, Guo Y, Liao L, et al. Three-Dimensional Computed Tomography (CT) Mapping of Intertrochanteric Fractures in Elderly Patients. Med Sci Monit. 2020;26:e925452. doi: 10.12659/msm.925452.	No	Clearly irrelevant titles and abstracts
1084	Li C, Xie B, Chen S, Lin G, Yang G, Zhang L. The effect of local bone density on mechanical failure after internal fixation of pertrochanteric fractures. Archives of Orthopaedic and Trauma Surgery. 2016;136(2):223-32. doi: 10.1007/s00402-015-2369-5.	No	Clearly irrelevant titles and abstracts
1085	Li AB, Zhang WJ, Wang JQ, Zhao YM, Guo WJ. Learning curve and clinical outcomes of performing surgery with the InterTan intramedullary nail in treating femoral intertrochanteric fractures. BioMed Research International. 2017;2017. doi: 10.1155/2017/6781070.	No	Clearly irrelevant titles and abstracts
1086	Li AB, Zhang WJ, Wang J, Guo WJ, Wang XH, Zhao YM. Intramedullary and extramedullary fixations for the treatment of unstable femoral intertrochanteric fractures: a meta-analysis of prospective randomized controlled trials. International Orthopaedics. 2017;41(2):403-13. doi: 10.1007/s00264-016-3308-y.	No	Clearly irrelevant titles and abstracts
1087	Lewis SR, Macey R, Lewis J, Stokes J, Gill JR, Cook JA, et al. Surgical interventions for treating extracapsular hip fractures in older adults: a network meta-analysis. Cochrane Database Syst Rev. 2022;2(2):Cd013405. doi: 10.1002/14651858.CD013405.pub2.	No	Clearly irrelevant titles and abstracts
1088	Lewis SR, Macey R, Gill JR, Parker MJ, Griffin XL. Cephalomedullary nails versus extramedullary implants for extracapsular hip fractures in older adults. Cochrane Database Syst Rev. 2022;1(1):Cd000093. doi: 10.1002/14651858.CD000093.pub6.	No	Clearly irrelevant titles and abstracts
1089	Levin PE. Intramedullary nailing of periarticular fractures. Journal of Orthopaedic Trauma. 2013;27(5):e125. doi: 10.1097/BOT.0b013e31828cef7a.	No	Clearly irrelevant titles and abstracts
1090	Levack AE, Moore HG, Stephan SR, Jo S, Schroeder IG, Garlich JM, et al. Chronic Warfarin Anticoagulation in Hip Fracture Patients Delays Surgery and Is Associated with Increased Risk of Postoperative Complications: A Multicenter Propensity-Score-Matched Analysis. Journal of Orthopaedic Trauma. 2023;37(2):57-63. doi: 10.1097/BOT.0000000000002484.	No	Clearly irrelevant titles and abstracts
1091	Levack AE, Moore HG, Stephan S, Jo S, Schroeder I, Garlich J, et al. Delayed Surgery Does Not Reduce Transfusion Rates in Low-Energy Hip Fractures on Direct Oral Anticoagulants. Journal of Orthopaedic Trauma. 2022;36(4):172-8. doi: 10.1097/BOT.0000000000002251.	No	Clearly irrelevant titles and abstracts
1092	Leunig M, Meyer M, Beck M, Triller J, Stupnicki A, Zimmermann H. Fatal retroperitoneal hemorrhage caused by perforation of a guidewire pin for proximal femur fixation. Archives of Orthopaedic and Trauma Surgery. 2002;122(1):61-3. doi: 10.1007/s004020100350.	No	Clearly irrelevant titles and abstracts
1093	Leung KS, Yuen WF, Ngai WK, Lam CY, Lau TW, Lee KB, et al. How well are we managing fragility hip fractures? A narrative report on the review with the attempt to set up a fragility fracture registry in Hong Kong. Hong Kong Medical Journal. 2017;23(3):264-71. doi: 10.12809/hkmj166124.	No	Clearly irrelevant titles and abstracts
1094	Leung KS, So WS, Lam TP, Leung PC. Treatment of ipsilateral femoral shaft fractures and hip fractures. Injury. 1993;24(1):41-5. doi: 10.1016/0020-1383(93)90082-h.	No	Clearly irrelevant titles and abstracts
1095	Leung F, Gudushauri P, Yuen G, Lau TW, Fang C, Chow SP. Dynamic hip screw blade fixation for intertrochanteric hip fractures. Journal of Orthopaedic Surgery. 2012;20(3):302-6. doi: 10.1177/230949901202000307.	No	Clearly irrelevant titles and abstracts
1096	Lenich A, Mayr E, Rüter A, Möckl C, Füchtmeier B. First results with the Trochanter Fixation Nail (TFN): A report on 120 cases. Archives of Orthopaedic and Trauma Surgery. 2006;126(10):706-12. doi: 10.1007/s00402-006-0117-6.	No	Clearly irrelevant titles and abstracts
1097	Lenich A, Mayr E, Rüter A. [Hip replacement after failed internal fixation in patients with proximal femur fracture--a simple procedure?]. Zentralbl Chir. 2002;127(6):503-6. doi: 10.1055/s-2002-32614.	No	Clearly irrelevant titles and abstracts
1098	Lei GH, Zeng C, Wei J, Gao SG, Sun ZQ, Wang YR. Meta analysis on intertrochanteric fractures in adults treated with proximal femoral nail anti-rotation and common intramedullary fixation. Chinese Journal of Tissue Engineering Research. 2013;16(48):9002-9. doi: 10.3969/j.issn.2095-4344.2012.48.014.	No	Clearly irrelevant titles and abstracts
1099	Legnani C, Dondi A, Pietrogrande L. Conservative treatment of a femoral neck fracture following nail removal. J Midlife Health. 2013;4(3):191-4. doi: 10.4103/0976-7800.118995.	No	Clearly irrelevant titles and abstracts
1100	Legg P, To C, Selmon G. Hardware complications in cephalomedullary nailing for intertrochanteric hip fractures: A retrospective cohort study. British Journal of Surgery. 2021;108(SUPPL 6):vi272. doi: 10.1093/bjs/znab259.1048.	No	Clearly irrelevant titles and abstracts
1101	Lee YK, Yoon BH, Nho JH, Kim KC, Ha YC, Koo KH. National trends of surgical treatment for intertrochanteric fractures in Korea. 2013. p. 1407-8.	No	Clearly irrelevant titles and abstracts
1102	Lee YK, Yoon BH, Hwang JS, Cha YH, Kim KC, Koo KH. Risk factors of fixation failure in basicervical femoral neck fracture: Which device is optimal for fixation? Injury. 2018;49(3):691-6. doi: 10.1016/j.injury.2018.02.009.	No	Clearly irrelevant titles and abstracts
1103	Lee YK, Won H, Roa KRU, Ha YC, Koo KH. Bipolar hemiarthroplasty using microarc oxidation-coated cementless stem in patients with unstable intertrochanteric fracture. Journal of Orthopaedic Surgery. 2019;27(2). doi: 10.1177/2309499019847815.	No	Clearly irrelevant titles and abstracts
1104	Lee YK, Kim JT, Park CH, Song JU, Kim TY, Koo KH. Analysis of risk factor for nail breakage in patients with mechanical failures after proximal femoral nail antirotation in intertrochanteric fractures. Medicine (United States). 2022;101(25):E29436. doi: 10.1097/MD.0000000000029436.	No	Clearly irrelevant titles and abstracts
1105	Lee YK, Chung CY, Park MS, Lee KM, Koo KH. Intramedullary nail versus extramedullary plate fixation for unstable intertrochanteric fractures: Decision analysis. Archives of Orthopaedic and Trauma Surgery. 2013;133(7):961-8. doi: 10.1007/s00402-013-1764-z.	No	Clearly irrelevant titles and abstracts
1106	Lee WC, Chou SM, Tan CW, Chng LS, Yam GJM, Chua THI. Intertrochanteric fracture with distal extension: When is the short proximal femoral nail antirotation too short? Injury. 2021;52(4):926-32. doi: 10.1016/j.injury.2020.10.059.	No	Clearly irrelevant titles and abstracts
1107	Lee SR, Kim ST, Yoon MG, Moon MS, Heo JH. The stability score of the intramedullary nailed intertrochanteric fractures:Stability of nailed fracture and postoperative patient mobilization. Clinics in Orthopedic Surgery. 2013;5(1):10-8. doi: 10.4055/cios.2013.5.1.10.	No	Clearly irrelevant titles and abstracts
1108	Lee SM, Suh KT, Oh YK, Shin WC. Manipulation of intertrochanteric fractures in patients with below- or above-knee amputation using a fracture table: Two case reports. Medicine (United States). 2021;100(2):E24233. doi: 10.1097/MD.0000000000024233.	No	Case report
1109	Lee PYF, Rao PVR, Golding DM, Brock J. Delayed profunda femoris artery bleeding after intramedullary nailing of an unstable intertrochanteric fracture: A case report. JBJS Case Connector. 2017;7(3). doi: 10.2106/JBJS.CC.16.00217.	No	Case report
1110	Lee PY, Lin KJ, Wei HW, Hu JJ, Chen WC, Tsai CL, et al. Biomechanical effect of different femoral neck blade position on the fixation of intertrochanteric fracture: A finite element analysis. Biomedizinische Technik. 2016;61(3):331-6. doi: 10.1515/bmt-2015-0091.	No	Clearly irrelevant titles and abstracts
1111	Lee KJ, Min BW, Jung JH, Kang MK, Kim MJ. Expert tibia nail for subtrochanteric femoral fracture to prevent thermal injury. Int J Surg Case Rep. 2015;10:158-61. doi: 10.1016/j.ijscr.2015.03.048.	No	Clearly irrelevant titles and abstracts
1112	Lee H, Lee SH, Lim W, Jo S, Jo S. Comparison of Helical Blade Systems for Osteoporotic Intertrochanteric Fractures Using Biomechanical Analysis and Clinical Assessments. Medicina (Kaunas, Lithuania). 2022;58(12). doi: 10.3390/medicina58121699.	No	Clearly irrelevant titles and abstracts
1113	Lee CH, Su KC, Chen KH, Pan CC, Wu YC. Impact of tip–apex distance and femoral head lag screw position on treatment outcomes of unstable intertrochanteric fractures using cephalomedullary nails. Journal of International Medical Research. 2018;46(6):2128-40. doi: 10.1177/0300060518775835.	No	Clearly irrelevant titles and abstracts
1114	Lee C, Kelley B, Gurbani A, Stavrakis AI. Strategies for Pertrochanteric Fracture Reduction and Intramedullary Nail Placement: Technical Tips and Tricks. The Journal of the American Academy of Orthopaedic Surgeons. 2022;30(18):867-78. doi: 10.5435/JAAOS-D-21-01007.	No	Clearly irrelevant titles and abstracts
1115	Lee BH, Ho SW, Kau CY. Surgical fixation of a comminuted inter-trochanteric fracture in a patient with bilateral below knee amputation. Malaysian Orthopaedic Journal. 2018;12(1):54-6. doi: 10.5704/MOJ.1803.013.	No	Clearly irrelevant titles and abstracts
1116	Lazarides MK, Arvanitis DP, Dayantas JN. Iatrogenic arterial trauma associated with hip joint surgery: an overview. Eur J Vasc Surg. 1991;5(5):549-56. doi: 10.1016/s0950-821x(05)80343-3.	No	Clearly irrelevant titles and abstracts
1117	Lawrenz JM, Marshall DC, Patterson BM. The utility of the angled blade plate in hip fracture nonunion treatment: A report of three cases and review of the literature. OTA International. 2019;2(4). doi: 10.1097/OI9.0000000000000041.	No	Clearly irrelevant titles and abstracts
1118	Law GW, Wong YR, Yew AKS, Choh ACT, Koh JSB, Howe TS. Medial migration in cephalomedullary nail fixation of pertrochanteric hip fractures. Bone and Joint Research. 2019;8(7):313-22. doi: 10.1302/2046-3758.87.BJR-2018-0271.R1.	No	Clearly irrelevant titles and abstracts
1119	Law GW, Wong YR, Gardner A, Ng YH. Intramedullary nailing confers an increased risk of medial migration compared to dynamic hip screw fixation in unstable intertrochanteric hip fractures. Injury. 2021;52(11):3440-5. doi: 10.1016/j.injury.2021.01.011.	No	Clearly irrelevant titles and abstracts
1120	Law GW, Koh J, Yew A, Howe TS. Scanning Electron Microscopy Study of Retrieved Implants Suggests a Ratcheting Mechanism Behind Medial Migration in Cephalomedullary Nailing of Hip Fractures. Malays Orthop J. 2020;14(1):7-17. doi: 10.5704/moj.2003.002.	No	Clearly irrelevant titles and abstracts
1121	Larose G, Tufescu T, Graham C. Periprosthetic fracture rate after short and long hip nails: Analysis of a regional health database. Injury. 2022;53(6):2195-8. doi: 10.1016/j.injury.2022.03.001.	No	Clearly irrelevant titles and abstracts
1122	Laperche J, Testa EJ, Clippert D, Barrett C, Antoci V. Medial Calcar Restoration Using Femoral Head Autograft in Conversion Hip Arthroplasty for Failed Fixation after an Unstable Intertrochanteric Hip Fracture: A Case Report and Technique Description. J Orthop Case Rep. 2023;13(9):127-32. doi: 10.13107/jocr.2023.v13.i09.3902.	No	Case report
1123	Lanzetti RM, Caraffa A, Lupariello D, Ceccarini P, Gambaracci G, Meccariello L, et al. Comparison between locked and unlocked intramedullary nails in intertrochanteric fractures. European Journal of Orthopaedic Surgery and Traumatology. 2018;28(4):649-58. doi: 10.1007/s00590-018-2143-9.	No	Clearly irrelevant titles and abstracts
1124	Langford J, Burgess A. Nailing of Proximal and Distal Fractures of the Femur: Limitations and Techniques. Journal of Orthopaedic Trauma. 2009;23(5):S22-S5. doi: 10.1097/BOT.0b013e31819f2797.	No	Clearly irrelevant titles and abstracts
1125	Lang NW, Joestl J, Payr S, Platzer P, Sarahrudi K. Secondary femur shaft fracture following treatment with cephalomedullary nail: a retrospective single-center experience. Archives of Orthopaedic and Trauma Surgery. 2017;137(9):1271-8. doi: 10.1007/s00402-017-2748-1.	No	Clearly irrelevant titles and abstracts
1126	Lang NW, Breuer R, Beiglboeck H, Munteanu A, Hajdu S, Windhager R, et al. Migration of the lag screw after intramedullary treatment of AO/OTA 31.A2.1-3 pertrochanteric fractures does not result in higher incidence of cut-outs, regardless of which implant was used: A comparison of gamma nail with and without U-blade (RC) lag screw and Proximal Femur Nail Antirotation (PFNA). Journal of Clinical Me…	No	Clearly irrelevant titles and abstracts
1127	Lan H, Tan Z, Li KN, Gao JH, Liu TH. Intramedullary Nail Fixation Assisted by Orthopaedic Robot Navigation for Intertrochanteric Fractures in Elderly Patients. Orthopaedic Surgery. 2019;11(2):255-62. doi: 10.1111/os.12447.	No	Clearly irrelevant titles and abstracts
1128	Lambers AP, D'Alessandro P, Yates P. Defining Cephalomedullary Nail Breakage Rates: A Systematic Review and Meta-Analysis. Journal of Orthopaedic Trauma. 2023;37(10S):S33-S40. doi: 10.1097/bot.0000000000002673.	No	Clearly irrelevant titles and abstracts
1129	Lambers A, Rieger B, Kop A, D'Alessandro P, Yates P. Implant Fracture Analysis of the TFNA Proximal Femoral Nail. J Bone Joint Surg Am. 2019;101(9):804-11. doi: 10.2106/jbjs.18.00997.	No	Clearly irrelevant titles and abstracts
1130	Lam PW, Putnam D, Mayeda MMS, Gundle KR. Arthroplasty for Treating Proximal Femur Metastatic Lesions May Be Associated with Lower Mortality Rates Compared to Intramedullary Nailing within the VA Healthcare System. Journal of Clinical Medicine. 2023;12(17). doi: 10.3390/jcm12175717.	No	Clearly irrelevant titles and abstracts
1131	Lakstein D, Oren N, Haimovich Y, Kharchenkov V. Evolving trends in hip fracture patterns among the elderly from 2001 to 2022. Injury-International Journal of the Care of the Injured. 2024;55(2). doi: 10.1016/j.injury.2023.111279.	No	Clearly irrelevant titles and abstracts
1132	Lai MC, Ng S, Premchand A. The Surgical Challenges of Intertrochanteric Hip Fracture in a Patient with Polio Dysplastic Hip and Previous Distal Femur Fracture: A Case Report. Malays Orthop J. 2022;16(1):130-3. doi: 10.5704/moj.2203.021.	No	Clearly irrelevant titles and abstracts
1133	Lai CY, Liu CH, Lai PJ, Hsu YH, Chou YC, Yu YH. Perioperative peri-implant fracture after osteosynthesis for geriatric femoral pertrochanteric fracture with the linear compression integrated screw intramedullary nail system (INTERTAN™): a retrospective study. Journal of orthopaedic surgery and research. 2023;18(1):932. doi: 10.1186/s13018-023-04441-w.	No	Clearly irrelevant titles and abstracts
1134	Lähdesmäki M, Ylitalo AAJ, Karjalainen L, Uimonen M, Mattila VM, Repo JP. Intramedullary Nailing of Intertrochanteric Femoral Fractures in a Level i Trauma Center in Finland: What Complications Can be Expected? Clinical Orthopaedics and Related Research. 2024;482(2):278-88. doi: 10.1097/CORR.0000000000002792.	No	Clearly irrelevant titles and abstracts
1135	Lacroix H, Arwert H, Snijders CJ, Fontijne WPJ. Prevention of fracture at the distal locking site of the gamma nail. A biomechanical study. Journal of Bone and Joint Surgery - Series B. 1995;77(2):274-6. doi: 10.1302/0301-620x.77b2.7706346.	No	Clearly irrelevant titles and abstracts
1136	Lack WD. CORR Insights®: Anterior Malreduction is Associated With Lag Screw Cutout After Internal Fixation of Intertrochanteric Fractures. Clin Orthop Relat Res. 2024;482(3):546-8. doi: 10.1097/corr.0000000000002862.	No	Clearly irrelevant titles and abstracts
1137	La Floresta P, Miceli S, Gennarelli A, Cavero A, Ialonardi M, Mastroberardino G, et al. Gamma nail osteosynthesis in pertrochanteric femoral fractures: Problems and complications. Journal of Orthopaedics and Traumatology. 2012;13:S100. doi: 10.1007/s10195-012-0211-1.	No	Clearly irrelevant titles and abstracts
1138	Kyriakopoulos G, Panagopoulos A, Pasiou E, Kourkoulis SK, Diamantakos I, Anastopoulos G, et al. Optimizing fixation methods for stable and unstable intertrochanteric hip fractures treated with sliding hip screw or cephalomedullary nailing: A comparative biomechanical and finite element analysis study. Injury. 2022;53(12):4072-85. doi: 10.1016/j.injury.2022.10.006.	No	Clearly irrelevant titles and abstracts
1139	Kyle RF. Peritrochanteric fractures: Choosing your weapon! Orthopedics. 2004;27(9):929-30. doi: 10.3928/0147-7447-20040901-15.	No	Clearly irrelevant titles and abstracts
1140	Kwon S, Lee M, Lee H, Hwang J. GS Hip Nail versus Affixus Hip Fracture Nail for the Intramedullary Nailing of Intertrochanteric Fractures. Journal of Clinical Medicine. 2023;12(21). doi: 10.3390/jcm12216720.	No	Clearly irrelevant titles and abstracts
1141	Kweon SH, Park JS, Lee YC. Oral Carbohydrate Administration in Patients Undergoing Cephalomedullary Nailing for Proximal Femur Fractures: An Analysis of Clinical Outcomes and Patient Satisfaction. Geriatric Orthopaedic Surgery and Rehabilitation. 2020;11. doi: 10.1177/2151459320958609.	No	Clearly irrelevant titles and abstracts
1142	Kwak DK, Oh SH, Lee SJ, Lee SH, Lee YM, Yoo JH. Effect of the additional anteroposterior blocking screw on nail/medullary canal mismatch after cephalomedullary nailing in unstable pertrochanteric fracture A FINITE ELEMENT ANALYSIS. Bone and Joint Research. 2022;11(3):152-61. doi: 10.1302/2046-3758.113.BJR-2021-0363.R1.	No	Clearly irrelevant titles and abstracts
1143	Kwak DK, Oh CY, Lim JS, Lee HM, Yoo JH. Would early removal of indwelling catheter effectively prevent urinary retention after hip fracture surgery in elderly patients? J Orthop Surg Res. 2019;14(1):315. doi: 10.1186/s13018-019-1360-1.	No	Clearly irrelevant titles and abstracts
1144	Kwak DK, Lee YM, Hwang JH, Yoo JH. Use of a blocking screw for nail/medullary canal mismatch after cephalomedullary nailing for unstable pertrochanteric fractures. Journal of Orthopaedic Science. 2023;28(6):1597-601. doi: 10.1016/j.jos.2021.12.003.	No	Clearly irrelevant titles and abstracts
1145	Kwak DK, Lee S, Lee KU, Yoo JH. Incidence and Risk Factors of Osteonecrosis of the Femoral Head after Cephalomedullary Nailing for Pertrochanteric Fractures: Observational Single-Center Study. CiOS Clinics in Orthopedic Surgery. 2024;16(3):397-404. doi: 10.4055/cios23287.	No	Clearly irrelevant titles and abstracts
1146	Kwak DK, Kim WH, Lee SJ, Rhyu SH, Jang CY, Yoo JH. Biomechanical Comparison of Three Different Intramedullary Nails for Fixation of Unstable Basicervical Intertrochanteric Fractures of the Proximal Femur: Experimental Studies. BioMed Research International. 2018;2018. doi: 10.1155/2018/7618079.	No	Clearly irrelevant titles and abstracts
1147	Kuzyk PRT, Zdero R, Shah S, Olsen M, Waddell JP, Schemitsch EH. Femoral Head Lag Screw Position for Cephalomedullary Nails: A Biomechanical Analysis. Journal of Orthopaedic Trauma. 2012;26(7):414-21. doi: 10.1097/BOT.0b013e318229acca.	No	Clearly irrelevant titles and abstracts
1148	Kuzyk PRT, Shah S, Zdero R, Olsen M, Waddell JP, Schemitsch EH. A biomechanical comparison of static versus dynamic lag screw modes for cephalomedullary nails used to fix unstable peritrochanteric fractures. Journal of Trauma and Acute Care Surgery. 2012;72(2):E65-E70. doi: 10.1097/TA.0b013e3182170823.	No	Clearly irrelevant titles and abstracts
1149	Kuzyk PRT, Guy P, Kreder HJ, Zdero R, McKee MD, Schemitsch EH. Minimally Invasive Hip Fracture Surgery: Are Outcomes Better? Journal of Orthopaedic Trauma. 2009;23(6):447-53. doi: 10.1097/BOT.0b013e3181acc505.	No	Clearly irrelevant titles and abstracts
1150	Kuzyk PR, Lobo J, Whelan D, Zdero R, McKee MD, Schemitsch EH. Biomechanical evaluation of extramedullary versus intramedullary fixation for reverse obliquity intertrochanteric fractures. J Orthop Trauma. 2009;23(1):31-8. doi: 10.1097/BOT.0b013e318190ea7d.	No	Clearly irrelevant titles and abstracts
1151	Kusnezov N, Prabhakar G, Vanden Berge D, Dabash S, Thabet AM, Abdelgawad A. Incidence, predictors, and impact of valgus reduction of traumatic intertrochanteric femoral fractures (OTA 31A1-3) treated with the helical blade system: Is anatomic reduction necessary? A retrospective case series. Current Orthopaedic Practice. 2020;31(1):41-7. doi: 10.1097/BCO.0000000000000820.	No	Clearly irrelevant titles and abstracts
1152	Kürüm H, Tosun HB, Aydemir F, Ayas O, Orhan K, Key S. Intertrochanteric Femoral Fractures: A Comparative Analysis of Clinical and Radiographic Outcomes Between Talon Intramedullary Nail and Intertan Nail. Cureus. 2023;15(12):e50877. doi: 10.7759/cureus.50877.	No	Clearly irrelevant titles and abstracts
1153	Kurth AA. Is there a role for local bone treatment in osteoporosis? Osteoporosis International. 2019;30(SUPPL 2):S206-S7. doi: 10.1007/s00198-019-04980-1.	No	Clearly irrelevant titles and abstracts
1154	Kurth A. Local bone treatment in osteoporosis. Osteoporosis International. 2018;29(1):S95-S7. doi: 10.1007/s00198-018-4438-42.	No	Clearly irrelevant titles and abstracts
1155	Kuorikoski JM, Söderlund TP. Evaluation of a routine follow-up visit after an internal fixation of proximal femoral fracture. Injury. 2017;48(2):432-5. doi: 10.1016/j.injury.2016.12.020.	No	Clearly irrelevant titles and abstracts
1156	Kumar RS, Menyah E, Thahir A, Thakur R, Malindzisa L, Relwani J. Management of Trochanteric Fractures: Are We NICE Compliant? Cureus. 2023;15(10):e47038. doi: 10.7759/cureus.47038.	No	Clearly irrelevant titles and abstracts
1157	Kumar P, Rajnish RK, Sharma S, Dhillon MS. Proximal femoral nailing is superior to hemiarthroplasty in AO/OTA A2 and A3 intertrochanteric femur fractures in the elderly: a systematic literature review and meta-analysis. International Orthopaedics. 2020;44(4):623-33. doi: 10.1007/s00264-019-04351-9.	No	Clearly irrelevant titles and abstracts
1158	Kumar G, Dhamangaonkar AC. Bisphosphonate associated femoral stress fracture distal to an orthopaedic implant: They are predictable! Journal of Clinical Orthopaedics and Trauma. 2019;10:S112-S4. doi: 10.1016/j.jcot.2019.01.006.	No	Clearly irrelevant titles and abstracts
1159	Kumar DN. Letter to editor concerning “interlocking nailing of femoral shaft fractures with an extremely narrow medullary canal is associated with iatrogenic fractures.” by Kl Hsu, Fc Kuan and Wl Chang et al. injury 2019–10–010, volume 50, issue 12. Injury. 2020;51(4):1136. doi: 10.1016/j.injury.2020.02.020.	No	Clearly irrelevant titles and abstracts
1160	Kumar CY, Kumar PA, Shah HM, Patil S, Gawalkar RV. Zimmer natural nails in the treatment of unstable intertrochanteric fractures: A longitudinal study. Journal of Clinical and Diagnostic Research. 2021;15(1):RC05-RC8. doi: 10.7860/JCDR/2021/47772.14892.	No	Clearly irrelevant titles and abstracts
1161	Kumar A, Mittal S, Jain A, Trikha V. Avoiding malalignment in proximal femur fractures treated with newer generation cephalomedullary nails: Some technical tips. Journal of Clinical Orthopaedics and Trauma. 2019;10:S242-S6. doi: 10.1016/j.jcot.2018.11.008.	No	Clearly irrelevant titles and abstracts
1162	Kumar A, Kumar N. Dynamic hip screw in the management of reverse obliquity intertrochanteric neck of femur fractures [Injury 36 (2005) 105-109] [5]. Injury. 2006;37(1):84-5. doi: 10.1016/j.injury.2005.06.004.	No	Clearly irrelevant titles and abstracts
1163	Kulkarni SG, Babhulkar SS, Kulkarni SM, Kulkarni GS, Kulkarni MS, Patil R. Augmentation of intramedullary nailing in unstable intertrochanteric fractures using cerclage wire and lag screws: a comparative study. Injury. 2017;48:S18-S22. doi: 10.1016/S0020-1383(17)30489-8.	No	Clearly irrelevant titles and abstracts
1164	Kulkarni M, Naik A M, Shetty CB, Paruthikunnan SM, Rao SK. CT based measurement of anatomical dimensions of femur and its relevance in nail designs for proximal femoral fractures. Journal of Orthopaedics. 2020;20:63-9. doi: 10.1016/j.jor.2019.12.002.	No	Clearly irrelevant titles and abstracts
1165	Kulakoglu B, Ozdemir G, Bingol O, Karlidag T, Keskin OH, Durgal A. A new scoring system for predicting cut-out risk in patients with intertrochanteric femur fractures treated with proximal femoral nail anti-rotation. Acta orthopaedica et traumatologica turcica. 2023;57(5):258-66. doi: 10.5152/j.aott.2023.23018.	No	Clearly irrelevant titles and abstracts
1166	Kuhl M, Beimel C. Does Computer-assisted Surgery Improve Lag Screw Placement During Cephalomedullary Nailing of Intertrochanteric Hip Fractures? Clin Orthop Relat Res. 2020;478(9):2132-44. doi: 10.1097/corr.0000000000001306.	No	Clearly irrelevant titles and abstracts
1167	Kuhl M, Beimel C. Enhanced cephalomedullary nail lag screw placement and intraoperative tip-apex distance measurement with a novel computer assisted surgery system. Injury. 2016;47(10):2155-60. doi: 10.1016/j.injury.2016.07.018.	No	Clearly irrelevant titles and abstracts
1168	Kuderna H, Boehler N, Collon DJ. Treatment of intertrochanteric and subtrochanteric fractures of the hip by the Ender method. Journal of Bone and Joint Surgery - Series A. 1976;58(5):604-11. doi: 10.2106/00004623-197658050-00004.	No	Clearly irrelevant titles and abstracts
1169	Kubiak EN, Bong M, Park SS, Kummer F, Egol K, Koval KJ. Intramedullary fixation of unstable intertrochanteric hip fractures: One or two lag screws. Journal of Orthopaedic Trauma. 2004;18(1):12-7. doi: 10.1097/00005131-200401000-00003.	No	Clearly irrelevant titles and abstracts
1170	Kubiak EN, Beebe MJ, North K, Hitchcock R, Potter MQ. Early weight bearing after lower extremity fractures in adults. J Am Acad Orthop Surg. 2013;21(12):727-38. doi: 10.5435/jaaos-21-12-727.	No	Clearly irrelevant titles and abstracts
1171	Kropfl A, Naglik H, Primavesi C, Hertz H. Unreamed intramedullary nailing of femoral fractures. Journal of Trauma - Injury, Infection and Critical Care. 1995;38(5):717-26. doi: 10.1097/00005373-199505000-00007.	No	Clearly irrelevant titles and abstracts
1172	Kristan A, Benulic C, Jaklic M. Reduction of trochanteric fractures in lateral view is significant predictor for radiological and functional result after six months. Injury-International Journal of the Care of the Injured. 2021;52(10):3036-41. doi: 10.1016/j.injury.2021.02.038.	No	Clearly irrelevant titles and abstracts
1173	Krishnamurthy SL, Kamath SU, Annappa R, Guduru AV. Fracture neck of femur with proximal femoral nail antirotation insitu: A rare case. Journal of Clinical and Diagnostic Research. 2019;13(3):RD01-RD2. doi: 10.7860/JCDR/2019/40081.12636.	No	Clearly irrelevant titles and abstracts
1174	Krischak GD, Augat P, Beck A, Arand M, Baier B, Blakytny R, et al. Biomechanical comparison of two side plate fixation techniques in an unstable intertrochanteric osteotomy model: Sliding Hip Screw and Percutaneous Compression Plate. Clin Biomech (Bristol, Avon). 2007;22(10):1112-8. doi: 10.1016/j.clinbiomech.2007.07.016.	No	Clearly irrelevant titles and abstracts
1175	Krigbaum H, Takemoto S, Kim HT, Kuo AC. Costs and Complications of Short Versus Long Cephalomedullary Nailing of OTA 31-A2 Proximal Femur Fractures in U.S. Veterans. Journal of Orthopaedic Trauma. 2016;30(3):125-9. doi: 10.1097/BOT.0000000000000521.	No	Clearly irrelevant titles and abstracts
1176	Kregor PJ, Obremskey WT, Kreder HJ, Swiontkowski MF. Unstable pertrochanteric femoral fractures. Journal of Orthopaedic Trauma. 2014;28(8 SUPPL):S25-S8. doi: 10.1097/BOT.0000000000000187.	No	Clearly irrelevant titles and abstracts
1177	Kregor PJ, Obremskey WT, Kreder HJ, Swiontkowski MF. Unstable pertrochanteric femoral fractures. Journal of Orthopaedic Trauma. 2005;19(1):63-6. doi: 10.1097/00005131-200501000-00014.	No	Clearly irrelevant titles and abstracts
1178	Kreder HJ. Principles and evidence: The optimal treatment of pertrochanteric hip fractures: Commentary on an article by Kjell Matre, MD, et al.: "TRIGEN INTERTAN intramedullary nail versus sliding hip screw. A prospective, randomized multicenter study on pain, function, and complications in 684 patients with an intertrochanteric or subtrochanteric fracture and one year of follow-up". J Bone Joint…	No	Clearly irrelevant titles and abstracts
1179	Kraus M, Krischak G, Wiedmann K, Riepl C, Gebhard F, Jöckel JA, et al. [Clinical evaluation of PFNA® and relationship between the tip-apex distance and mechanical failure]. Unfallchirurg. 2011;114(6):470-8. doi: 10.1007/s00113-011-1975-0.	No	Clearly irrelevant titles and abstracts
1180	Krastman P, Welvaart WN, Breugem SJM, van Vugt AB. The Holland nail<SUP>®</SUP>:: a universal implant for fractures of the proximal femur and the femoral shaft. Injury-International Journal of the Care of the Injured. 2004;35(2):170-8. doi: 10.1016/s0020-1383(03)00165-7.	No	Clearly irrelevant titles and abstracts
1181	Koyuncu Ş, Altay T, Kayalı C, Ozan F, Yamak K. Mechanical failures after fixation with proximal femoral nail and risk factors. Clin Interv Aging. 2015;10:1959-65. doi: 10.2147/cia.S96852.	No	Clearly irrelevant titles and abstracts
1182	Kovar FM, Strasser E, Jaindl M, Endler G, Oberleitner G. Complications following implant removal in patients with proximal femur fractures - an observational study over 16 years. Orthopaedics & Traumatology-Surgery & Research. 2015;101(7):785-9. doi: 10.1016/j.otsr.2015.07.021.	No	Clearly irrelevant titles and abstracts
1183	Koval KJ. Opinion: Open reduction and internal fixation. Journal of Orthopaedic Trauma. 2005;19(1):61-2. doi: 10.1097/00005131-200501000-00013.	No	Clearly irrelevant titles and abstracts
1184	Kouvidis G, Sakellariou VI, Mavrogenis AF, Stavrakakis J, Kampas D, Galanakis J, et al. Dual lag screw cephalomedullary nail versus the classic sliding hip screw for the stabilization of intertrochanteric fractures. A prospective randomized study. Strategies Trauma Limb Reconstr. 2012;7(3):155-62. doi: 10.1007/s11751-012-0146-3.	No	Clearly irrelevant titles and abstracts
1185	Kostić IM, Mitković MM, Mitković MB. Treatment of stable and unstable intertrochanteric fractures with selfdynamisable internal fixator (concept of double dynamisation). Vojnosanitetski Pregled. 2015;72(7):576-82. doi: 10.2298/VSP131025068K.	No	Clearly irrelevant titles and abstracts
1186	Koso REK, Zura R, Steen RG. Nonunion and Reoperation After Internal Fixation of Proximal Femur Fractures: A Systematic Review. Orthopedics. 2019;42(2):E162-E71. doi: 10.3928/01477447-20190125-06.	No	Clearly irrelevant titles and abstracts
1187	Konya MN, Verim Ö. Numerical Optimization of the Position in Femoral Head of Proximal Locking Screws of Proximal Femoral Nail System; Biomechanical Study. Balkan medical journal. 2017;34(5):425-31. doi: 10.4274/balkanmedj.2016.0732.	No	Clearly irrelevant titles and abstracts
1188	Konya MN, Korkusuz F, Maralcan G, Demir T, Aslan A. The use of a proximal femoral nail as a hip prosthesis: A biomechanical analysis of a newly designed implant. Proc Inst Mech Eng H. 2018;232(2):200-6. doi: 10.1177/0954411917751561.	No	Clearly irrelevant titles and abstracts
1189	Konstantinou P, Kostretzis L, Fragkiadakis G, Touchtidou P, Mavrovouniotis A, Davitis V, et al. Exploring Quality of Life and Mortality in Pertrochanteric Fragility Hip Fractures in Northern Greece: A Single Tertiary Center Study. Journal of Clinical Medicine. 2024;13(9). doi: 10.3390/jcm13092478.	No	Clearly irrelevant titles and abstracts
1190	Konstantinidis L, Papaioannou C, Hirschmüller A, Pavlidis T, Schroeter S, Südkamp NP, et al. Intramedullary nailing of trochanteric fractures: central or caudal positioning of the load carrier? A biomechanical comparative study on cadaver bones. Injury-International Journal of the Care of the Injured. 2013;44(6):784-90. doi: 10.1016/j.injury.2012.12.023.	No	Clearly irrelevant titles and abstracts
1191	Konstantinidis L, Papaioannou C, Blanke P, Hirschmüller A, Südkamp NP, Helwig P. Failure after osteosynthesis of trochanteric fractures. Where is the limit of osteoporosis? Osteoporos Int. 2013;24(10):2701-6. doi: 10.1007/s00198-013-2392-8.	No	Clearly irrelevant titles and abstracts
1192	Konstantinidis L, Grünewald H, Hauschild O, Schröter S, Hirschmüller A, Südkamp NP, et al. Sliding of the load carrier in third-generation intramedullary nails for proximal femur fractures: an in vitro mechanical comparison study. Proceedings of the Institution of Mechanical Engineers Part H, Journal of engineering in medicine. 2015;229(2):110-4. doi: 10.1177/0954411914568693.	No	Clearly irrelevant titles and abstracts
1193	Konopka G, Ritchey A, Ambrose CG, Galpin M, Munz JW, Achor TS, et al. Are cephalomedullary interlocking screws superior to standard interlocking screws in subtrochanteric femoral fractures with an intact lesser trochanter? Current Orthopaedic Practice. 2017;28(4):371-4. doi: 10.1097/BCO.0000000000000526.	No	Clearly irrelevant titles and abstracts
1194	König-Leischnig A, Klewer J, Karich B, Richter K. Elderly trauma patients with proximal femur fractures : Statistical evaluation of regular process data from a trauma center for the elderly. Der Unfallchirurg. 2017;120(8):667-74. doi: 10.1007/s00113-016-0196-y.	No	Clearly irrelevant titles and abstracts
1195	Koniec W. Acetabular Migration of Lag Screw of Intramedullary Nail Used as Treatment for Intertrochanteric Fracture. Case Study. Ortopedia, traumatologia, rehabilitacja. 2021;23(6):433-43. doi: 10.5604/01.3001.0015.6380.	No	Clearly irrelevant titles and abstracts
1196	Kong M, Tang Y, Tong F, Guo H, Zhang XL, Zhou L, et al. The analgesic efficacy of pericapsular nerve group block in patients with intertrochanteric femur fracture: A randomized controlled trial. PLoS ONE. 2022;17(10 October). doi: 10.1371/journal.pone.0275793.	No	Clearly irrelevant titles and abstracts
1197	Konda SR, Solasz S, Ganta A, Egol KA. Monitored Anesthesia Care and Soft Tissue Infiltration with Local Anesthesia: An Anesthetic Option for High-Risk Patients with Hip Fractures. J Orthop Trauma. 2023;37(8s):S3-s4. doi: 10.1097/bot.0000000000002635.	No	Clearly irrelevant titles and abstracts
1198	Konda SR, Solasz S, Derken M, Ganta A, Egol KA. Improving Cephalad Lag Screw Placement in the Femoral Head during Cephalomedullary Nailing Using a Novel Augmented Reality System. Journal of Orthopaedic Trauma. 2023;37(3):130-4. doi: 10.1097/BOT.0000000000002504.	No	Clearly irrelevant titles and abstracts
1199	Konda SR, Ranson RA, Solasz SJ, Dedhia N, Lott A, Bird ML, et al. Modification of a Validated Risk Stratification Tool to Characterize Geriatric Hip Fracture Outcomes and Optimize Care in a Post-COVID-19 World. Journal of Orthopaedic Trauma. 2020;34(9):E317-E24. doi: 10.1097/BOT.0000000000001895.	No	Clearly irrelevant titles and abstracts
1200	Konda SR, Ranson RA, Dedhia N, Tong Y, Saint-Cyrus E, Ganta A, et al. Monitored Anesthesia Care and Soft-Tissue Infiltration with Local Anesthesia: An Anesthetic Option for High-Risk Patients with Hip Fractures. Journal of Orthopaedic Trauma. 2021;35(10):542-9. doi: 10.1097/BOT.0000000000002062.	No	Clearly irrelevant titles and abstracts
1201	Konda SR, Merrell LA, Esper GW, Gibbons K, Ranson R, Ganta A, et al. No difference in clinical and hospital quality outcomes in treatment of reverse obliquity intertrochanteric Hip fractures (AO/OTA 31.A3) based on Cephalomedullary nail length. Injury. 2024;55(4). doi: 10.1016/j.injury.2024.111463.	No	Clearly irrelevant titles and abstracts
1202	Konda SR, Maseda M, Leucht P, Tejwani N, Ganta A, Egol KA. Observational prospective unblinded case-control study to evaluate the effect of the Gamma3® distal targeting system for long nails on radiation exposure and time for distal screw placement. Injury. 2023;54(2):677-82. doi: 10.1016/j.injury.2022.11.046.	No	Clearly irrelevant titles and abstracts
1203	Kolodychuk NL, Godshaw B, Nammour M, Starring H, Mautner J. Early hip fracture surgery is safe for patients on direct oral anticoagulants. OTA Int. 2023;6(2):e252. doi: 10.1097/oi9.0000000000000252.	No	Clearly irrelevant titles and abstracts
1204	Kokoroghiannis C, Vasilakos D, Zisis K, Dimitriou G, Pappa E, Evangelopoulos D. Is rotation the mode of failure in pertrochanteric fractures fixed with nails? Theoretical approach and illustrative cases. European Journal of Orthopaedic Surgery and Traumatology. 2020;30(2):199-205. doi: 10.1007/s00590-019-02557-6.	No	Clearly irrelevant titles and abstracts
1205	Kokoroghiannis C, Aktselis I, Deligeorgis A, Fragkomichalos E, Papadimas D, Pappadas I. Evolving concepts of stability and intramedullary fixation of intertrochanteric fractures - A review. Injury. 2012;43(6):686-93. doi: 10.1016/j.injury.2011.05.031.	No	Clearly irrelevant titles and abstracts
1206	Kojima KE, Graves M, Taha W, Ghidinelli M, Struelens B, Aliaga JAA, et al. Discrimination, reliability, sensitivity, and specificity of metric-based assessment of an unstable pertrochanteric 31A2 intramedullary nailing procedure performed by experienced and novice surgeons. Injury. 2022;53(8):2832-8. doi: 10.1016/j.injury.2022.05.056.	No	Clearly irrelevant titles and abstracts
1207	Kojima K, Graves M, Taha W, Cunningham M, Joeris A, Gallagher AG. AO international consensus panel for metrics on a closed reduction and fixation of a 31A2 pertrochanteric fracture. Injury. 2018;49(12):2227-33. doi: 10.1016/j.injury.2018.09.019.	No	Clearly irrelevant titles and abstracts
1208	Koh DTS, Chen JY, Yew AKS, Chong HC, Hao Y, Pang HN, et al. Functional outcome and quality of life in patients with hip fracture after total knee arthroplasty. Journal of Orthopaedic Surgery. 2019;27(2). doi: 10.1177/2309499019852338.	No	Clearly irrelevant titles and abstracts
1209	Kochar V, Pankaj A, Chadha M, Arora S. Results of proximal femoral nail in intertrochanteric fractures of the hip with compromised lateral femoral wall: A clinical outcome study. Journal of Clinical Orthopaedics and Trauma. 2010;1(2):99-104. doi: 10.1016/S0976-5662(11)60021-0.	No	Clearly irrelevant titles and abstracts
1210	Kobayashi T, Lefor AK, Hotta K, Morimoto T, Sonohata M, Mawatari M. Pain relief after more than 24 hours of preoperative skin traction in patients with intertrochanteric fractures: A retrospective comparative cohort study. International journal of orthopaedic and trauma nursing. 2020;37:100754. doi: 10.1016/j.ijotn.2020.100754.	No	Clearly irrelevant titles and abstracts
1211	Knobe M, Gradl G, Maier KJ, Drescher W, Jansen-Troy A, Prescher A, et al. Rotationally Stable Screw-Anchor Versus Sliding Hip Screw Plate Systems in Stable Trochanteric Femur Fractures: A Biomechanical Evaluation. Journal of Orthopaedic Trauma. 2013;27(6):E127-E36. doi: 10.1097/BOT.0b013e318278112a.	No	Clearly irrelevant titles and abstracts
1212	Knobe M, Gradl G, Buecking B, Gackstatter S, Sönmez TT, Ghassemi A, et al. Locked minimally invasive plating versus fourth generation nailing in the treatment of AO/OTA 31A2.2 fractures: A biomechanical comparison of PCCP® and Intertan nail®. Injury-International Journal of the Care of the Injured. 2015;46(8):1475-82. doi: 10.1016/j.injury.2015.05.011.	No	Clearly irrelevant titles and abstracts
1213	Knobe M, Drescher W, Heussen N, Sellei RM, Pape HC. Is helical blade nailing superior to locked minimally invasive plating in unstable pertrochanteric fractures? Hip. Clinical Orthopaedics and Related Research. 2012;470(8):2302-12. doi: 10.1007/s11999-012-2268-9.	No	Clearly irrelevant titles and abstracts
1214	Klimkiewicz J, Klimkiewicz A, Gutowski M, Rustecki B, Kochanowski D, Ryczek R, et al. Femoral and Lateral Femoral Cutaneous Nerve Block as Anesthesia for High-Risk Intertrochanteric Fracture Repair Patients. Journal of Clinical Medicine. 2022;11(13). doi: 10.3390/jcm11133708.	No	Clearly irrelevant titles and abstracts
1215	Klima ML. Trust But Verify: Design Differences in The Prevention of Targeting Errors in Cephalomedullary Nails. Journal of Orthopaedic Trauma. 2023;37(10S):S41-S8. doi: 10.1097/bot.0000000000002670.	No	Clearly irrelevant titles and abstracts
1216	Klima ML. Mechanical Complications After Intramedullary Fixation of Extracapsular Hip Fractures. Journal of the American Academy of Orthopaedic Surgeons. 2022;30(24):E1550-E62. doi: 10.5435/jaaos-d-22-00213.	No	Clearly irrelevant titles and abstracts
1217	Klima ML. Comparison of early fatigue failure of the tfna and gamma 3 cephalomedullary nails in the united states from 2015 to 2019. Journal of Orthopaedic Trauma. 2021;35(2):E39-E44. doi: 10.1097/BOT.0000000000001864.	No	Clearly irrelevant titles and abstracts
1218	Klima M. Bent or broken: analysis of set screw fracture in the TFNa implant. Journal of Orthopaedics and Traumatology. 2021;22(1). doi: 10.1186/s10195-021-00594-8.	No	Clearly irrelevant titles and abstracts
1219	Kleweno C, Morgan J, Redshaw J, Harris M, Rodriguez E, Zurakowski D, et al. Short versus long cephalomedullary nails for the treatment of intertrochanteric hip fractures in patients older than 65 years. J Orthop Trauma. 2014;28(7):391-7. doi: 10.1097/bot.0000000000000036.	No	Clearly irrelevant titles and abstracts
1220	Kleftouris G, Tosounidis TH, Panteli M, Gathen M, Giannoudis PV. Endovis Nail versus Dynamic Hip Screw for Unstable Pertrochanteric Fractures: A Feasibility Randomised Control Trial including Patients with Cognitive Impairment. Journal of Clinical Medicine. 2023;12(13). doi: 10.3390/jcm12134237.	No	Clearly irrelevant titles and abstracts
1221	Kizilates U, Nagesser SK, Krebbers YMJ, Sonneveld DJA. False aneurysm of the deep femoral artery as a complication of intertrochanteric fracture of the hip: Options of open and endovascular repairs. Perspectives in Vascular Surgery and Endovascular Therapy. 2009;21(4):245-8. doi: 10.1177/1531003510365088.	No	Clearly irrelevant titles and abstracts
1222	King JJ, Crawford EA, Iwenofu OH, Fox EJ. Case report: Pathologic long bone fracture in a patient with systemic mastocytosis. Clinical Orthopaedics and Related Research. 2007;459:263-9. doi: 10.1097/BLO.0b013e3180487ced.	No	Clearly irrelevant titles and abstracts
1223	Kim YW, Kim WY, Kim KJ, Lee SW. Intrapelvic Migration of the Lag Screw with Wedge Wing from Dyna Locking Trochanteric Nail: A Case Report and Literature Review. Hip Pelvis. 2019;31(2):110-9. doi: 10.5371/hp.2019.31.2.110.	No	Clearly irrelevant titles and abstracts
1224	Kim YV, Lee KH, Lee HH, Kwon GH, Hwang JH, Lee SW. Impact of coronal plane fragments and anterior big neck fragments on the occurrence of perioperative lateral wall fractures in AO/OTA 31-A1,2 intertrochanteric fractures treated with cephalomedullary nailing. European journal of trauma and emergency surgery : official publication of the European Trauma Society. 2022;48(5):3933-9. doi: 10.1007/s00…	No	Clearly irrelevant titles and abstracts
1225	Kim YS, Kang S, Kim JP, Lee HM. Recurrent anterior dislocation of the hip associated with ipsilateral intertrochanteric fracture of the femur - a case report. HIP International. 2018;28:184. doi: 10.1177/1120700018801118.	No	Clearly irrelevant titles and abstracts
1226	Kim Y, Dheep K, Lee J, Yoon YC, Shon WY, Oh CW, et al. Hook leverage technique for reduction of intertrochanteric fracture. Injury. 2014;45(6):1006-10. doi: 10.1016/j.injury.2014.02.007.	No	Clearly irrelevant titles and abstracts
1227	Kim Y, Bahk WJ, Yoon YC, Cho JW, Shon WY, Oh CW, et al. Radiologic healing of lateral femoral wall fragments after intramedullary nail fixation for A3.3 intertrochanteric fractures. Archives of Orthopaedic and Trauma Surgery. 2015;135(10):1349-56. doi: 10.1007/s00402-015-2284-9.	No	Clearly irrelevant titles and abstracts
1228	Kim SY, Kim YG, Hwang JK. Cementless calcar-replacement hemiarthroplasty compared with intramedullary fixation of unstable intertrochanteric fractures: A prospective, randomized study. Journal of Bone and Joint Surgery. 2005;87(10):2186-92. doi: 10.2106/JBJS.D.02768.	No	Clearly irrelevant titles and abstracts
1229	Kim SY, Jo HY, Na HS, Han SH, Do SH, Shin HJ. The Effect of Peripheral Nerve Block on Postoperative Delirium in Older Adults Undergoing Hip Surgery: A Systematic Review and Meta-Analysis of Randomized Controlled Trials. Journal of Clinical Medicine. 2023;12(7). doi: 10.3390/jcm12072459.	No	Clearly irrelevant titles and abstracts
1230	Kim SH, Meehan JP, Lee MA. Surgical Treatment of Trochanteric and Cervical Hip Fractures in the United States: 2000-2009. Journal of Arthroplasty. 2013;28(8):1386-90. doi: 10.1016/j.arth.2012.09.007.	No	Clearly irrelevant titles and abstracts
1231	Kim KK, Lee SW, Choi JK, Won YY. Epidemiology and postoperative complications of hip fracture during COVID-19 pandemic. Osteoporosis and Sarcopenia. 2022;8(1):17-23. doi: 10.1016/j.afos.2022.03.003.	No	Clearly irrelevant titles and abstracts
1232	Kim KI, Yoo MC. In response [4]. Journal of Orthopaedic Trauma. 2006;20(6):440-2. doi: 10.1097/00005131-200607000-00017.	No	Clearly irrelevant titles and abstracts
1233	Kim KH, Yoon Y, Lim EJ. Percutaneous acetabular anchoring pin-assisted cephalomedullary nailing for subtrochanteric and unstable intertrochanteric fractures. Injury. 2020;51(3):769-73. doi: 10.1016/j.injury.2020.01.027.	No	Clearly irrelevant titles and abstracts
1234	Kim KH, Kim NY. Can early surgery reduce the need to packed red blood cell transfusion in elderly patients with intertrochanteric femur fractures? Injury. 2021;52(10):3047-50. doi: 10.1016/j.injury.2021.01.036.	No	Clearly irrelevant titles and abstracts
1235	Kim KH, Kang MS, Lim EJ, Park ML, Kim JJ. Posterior Sagging After Cephalomedullary Nailing for Intertrochanteric Femur Fracture is Associated with a Separation of the Greater Trochanter. Geriatric Orthopaedic Surgery and Rehabilitation. 2020;11. doi: 10.1177/2151459320946013.	No	Clearly irrelevant titles and abstracts
1236	Kim KH, Han KY, Kim KW, Lee JH, Chung MK. Local Postoperative Complications after Surgery for Intertrochanteric Fractures Using Cephalomedullary Nails. Hip Pelvis. 2018;30(3):168-74. doi: 10.5371/hp.2018.30.3.168.	No	Clearly irrelevant titles and abstracts
1237	Kim KC, Park HG, Park JW. The Efficacy of Suture Fixation of the Greater Trochanter in Unstable Intertrochanteric Fractures. Clin Orthop Surg. 2021;13(4):468-73. doi: 10.4055/cios20294.	No	Clearly irrelevant titles and abstracts
1238	Kim JW, Shon HC, Song SH, Lee YK, Koo KH, Ha YC. Reoperation rate, mortality and ambulatory ability after internal fixation versus hemiarthroplasty for unstable intertrochanteric fractures in elderly patients: a study on Korean Hip Fracture Registry. Archives of Orthopaedic and Trauma Surgery. 2020;140(11):1611-8. doi: 10.1007/s00402-020-03345-2.	No	Clearly irrelevant titles and abstracts
1239	Kim JW, Lee JI, Park KC. Pseudoaneurysm of the deep femoral artery caused by a guide wire following femur intertrochanteric fracture with a hip nail: A case report. Acta orthopaedica et traumatologica turcica. 2017;51(3):266-9. doi: 10.1016/j.aott.2017.03.011.	No	Clearly irrelevant titles and abstracts
1240	Kim JW, Kim TY, Ha YC, Lee YK, Koo KH. Outcome of intertrochanteric fractures treated by intramedullary nail with two integrated lag screws: A study in Asian population. Indian J Orthop. 2015;49(4):436-41. doi: 10.4103/0019-5413.159647.	No	Clearly irrelevant titles and abstracts
1241	Kim JT, Ha YC, Park CH, Yoo JI, Kim TY. Single screw type of lag screw results higher reoperation rate in the osteosynthesis of basicervical hip fracture. J Orthop Sci. 2020;25(1):152-5. doi: 10.1016/j.jos.2019.02.010.	No	Clearly irrelevant titles and abstracts
1242	Kim JS, Lee SA, Chee HK, Hwang JJ, Kim HY, Kim JY, et al. Femoral arteriovenous fistula associated with surgery of proximal femoral fracture: A systematic review of the literature and case presentation. Annals of Translational Medicine. 2020;8(6). doi: 10.21037/atm.2020.03.08.	No	Clearly irrelevant titles and abstracts
1243	Kim HS, Lee DK, Mun KU, Moon DH, Kim CH. What Is the Best Treatment Choice for Concomitant Ipsilateral Femoral Neck and Intertrochanteric Fracture? A Retrospective Comparative Analysis of 115 Consecutive Patients. Journal of Personalized Medicine. 2022;12(11). doi: 10.3390/jpm12111908.	No	Clearly irrelevant titles and abstracts
1244	Kim GM, Nam KW, Seo KB, Lim C, Kim J, Park YG. Wiring technique for lesser trochanter fixation in proximal IM nailing of unstable intertrochanteric fractures: A modified candy-package wiring technique. Injury. 2017;48(2):406-13. doi: 10.1016/j.injury.2016.11.016.	No	Clearly irrelevant titles and abstracts
1245	Kim CH, Yoon YC, Kang KT. The effect of cerclage wiring with intramedullary nail surgery in proximal femoral fracture: a systematic review and meta-analysis. European Journal of Trauma and Emergency Surgery. 2022;48(6):4761-74. doi: 10.1007/s00068-022-02003-z.	No	Clearly irrelevant titles and abstracts
1246	Kim CH, Kim HS, Moon DH. Additional Reduction Screw Fixation Technique for Pertrochanteric Hip Fractures: A Novel Method to Prevent Excessive Sliding in Cephalomedullary Nail Surgery. Hip Pelvis. 2021;33(3):162-6. doi: 10.5371/hp.2021.33.3.162.	No	Clearly irrelevant titles and abstracts
1247	Kim CH, Kim HS, Kim YC, Moon DH. Does the Helical Blade Lead to Higher Rates of Fixation Failure as Compared to Lag Screw in the Cephalomedullary Nailing Treatment of Hip Fractures? A Systematic Review and Meta-Analysis. J Orthop Trauma. 2021;35(8):401-7. doi: 10.1097/bot.0000000000002045.	No	Clearly irrelevant titles and abstracts
1248	Kilci O, Un C, Sacan O, Gamli M, Baskan S, Baydar M, et al. Postoperative Mortality after Hip Fracture Surgery: A 3 Years Follow Up. PLoS One. 2016;11(10):e0162097. doi: 10.1371/journal.pone.0162097.	No	Clearly irrelevant titles and abstracts
1249	Khoshbin A, Atrey A, Chaudhry H, Nowak L, Melo LT, Stavrakis A, et al. Mortality Rate of Geriatric Acetabular Fractures Is High Compared With Hip Fractures. A Matched Cohort Study. J Orthop Trauma. 2020;34(8):424-8. doi: 10.1097/bot.0000000000001758.	No	Clearly irrelevant titles and abstracts
1250	Khor HM, Tan MP, Kumar CS, Singh S, Tan KM, Saedon NIB, et al. Mobility and mortality outcomes among older individuals with hip fractures at a teaching hospital in Malaysia. Archives of Osteoporosis. 2022;17(1). doi: 10.1007/s11657-022-01183-w.	No	Clearly irrelevant titles and abstracts
1251	Khanna V, Tiwari M. Significance of Tip Apex Distance in Intertrochanteric Fracture femur managed with Proximal femoral nailing. Orthopaedics and Traumatology: Surgery and Research. 2021;107(6). doi: 10.1016/j.otsr.2021.103009.	No	Clearly irrelevant titles and abstracts
1252	Khanna A, Khanna A, Parker M. Rare mode of dynamic hip screw failure. Hip Int. 2008;18(3):239-41. doi: 10.1177/112070000801800310.	No	Clearly irrelevant titles and abstracts
1253	Khan ST, Pasqualini I, Mesko N, McLaughlin J, Brooks PJ, Piuzzi NS. Conversion Birmingham Hip Resurfacing in Managing Post-traumatic Arthritis With Retained Femoral Hardware: A Case Report. JBJS Case Connect. 2024;14(2). doi: e23.00559	No	Clearly irrelevant titles and abstracts
10.2106/jbjs.Cc.23.00559.		No	Clearly irrelevant titles and abstracts
1254	Khan IA, Magnuson JA, Ciesielka KA, Levicoff EA, Cohen-Rosenblum A, Krueger CA, et al. Patients From Distressed Communities Who Undergo Surgery for Hip Fragility Fractures Are Less Likely to Have Advanced Care Planning Documents in Their Electronic Medical Record. Clin Orthop Relat Res. 2023;481(2):312-21. doi: 10.1097/corr.0000000000002354.	No	Clearly irrelevant titles and abstracts
1255	Khan AZ, Rames RD, Miller AN. Clinical Management of Osteoporotic Fractures. Curr Osteoporos Rep. 2018;16(3):299-311. doi: 10.1007/s11914-018-0443-y.	No	Clearly irrelevant titles and abstracts
1256	Khan AZ, Parker MJ. Minimally invasive sliding hip screw insertion technique. Hip Int. 2012;22(2):214-7. doi: 10.5301/hip.2012.9236.	No	Clearly irrelevant titles and abstracts
1257	Kesavulu AS, Kumar KP, Madhav BV, Kumar RA. Comparative Prospective Study on Functional Outcomes of Dynamic Hip Screw Versus Proximal Femoral Nailing for Intertrochanteric Fractures of Femur. Journal of Cardiovascular Disease Research. 2024;15(4):53-61. doi: 10.48047/jcdr.2024.15.04.06.	No	Clearly irrelevant titles and abstracts
1258	Keppler AM, Zeckey C, Kammerlander C, Böcker W, Neuerburg C. [Peri-implant femoral fracture following hip arthrodesis in adolescence]. Unfallchirurg. 2018;121(12):999-1003. doi: 10.1007/s00113-018-0530-7.	No	Clearly irrelevant titles and abstracts
1259	Keppler AM, Pfeufer D, Kau F, Linhart C, Zeckey C, Neuerburg C, et al. Cement augmentation of the Proximal Femur Nail Antirotation (PFNA) is associated with enhanced weight-bearing in older adults. Injury. 2021;52(10):3042-6. doi: 10.1016/j.injury.2021.01.037.	No	Clearly irrelevant titles and abstracts
1260	Keppler AM, Holzschuh J, Pfeufer D, Neuerburg C, Kammerlander C, Böcker W, et al. Postoperative physical activity in orthogeriatric patients – new insights with continuous monitoring. Injury. 2020;51(3):628-32. doi: 10.1016/j.injury.2020.01.041.	No	Clearly irrelevant titles and abstracts
1261	Kennedy MT, Mitra A, Hierlihy TG, Harty JA, Reidy D, Dolan M. Subtrochanteric hip fractures treated with cerclage cables and long cephalomedullary nails: a review of 17 consecutive cases over 2 years. Injury. 2011;42(11):1317-21. doi: 10.1016/j.injury.2011.03.023.	No	Clearly irrelevant titles and abstracts
1262	Kendoff D, Citak M, Gardner MJ, Gösling T, Krettek C, Hüfner T. Navigated femoral nailing using noninvasive registration of the contralateral intact femur to restore anteversion. Technique and clinical use. Journal of Orthopaedic Trauma. 2007;21(10):725-30. doi: 10.1097/BOT.0b013e31812f69a9.	No	Clearly irrelevant titles and abstracts
1263	Kempenaers K, Van Calster B, Vandoren C, Sermon A, Metsemakers WJ, Vanderschot P, et al. Are the current guidelines for surgical delay in hip fractures too rigid? A single center assessment of mortality and economics. Injury. 2018;49(6):1169-75. doi: 10.1016/j.injury.2018.03.032.	No	Clearly irrelevant titles and abstracts
1264	Kempegowda H, Richard R, Borade A, Tawari A, Howenstein AM, Kubiak EN, et al. The role of radiographs and office visits in the follow-up of healed intertrochanteric hip fractures: An economic analysis. Journal of Orthopaedic Trauma. 2016;30(12):687-90. doi: 10.1097/BOT.0000000000000682.	No	Clearly irrelevant titles and abstracts
1265	Kembhavi RS, James B. A rare case report on bilateral intertrochanteric fractures in a child following child abuse. Journal of Clinical and Diagnostic Research. 2015;9(10):RD03-RD5. doi: 10.7860/JCDR/2015/16033.6603.	No	Clearly irrelevant titles and abstracts
1266	Kelly GA, Rowan FE, Hurson C. Factors influencing radiation exposure during internal fixation of hip fractures. Eur J Orthop Surg Traumatol. 2017;27(5):637-41. doi: 10.1007/s00590-017-1951-7.	No	Clearly irrelevant titles and abstracts
1267	Kelley B, Lee C. Reply to Letter to the Editor: Strategies for Pertrochanteric Fracture Reduction and Intramedullary Nail Placement: Technical Tips and Tricks. The Journal of the American Academy of Orthopaedic Surgeons. 2024;32(6):e269-e73. doi: 10.5435/JAAOS-D-23-00439.	No	Clearly irrelevant titles and abstracts
1268	Kaynak G, Ünlü MC, Güven MF, Erdal OA, Tok O, Botanlıoğlu H, et al. Intramedullary nail with integrated cephalocervical screws in the intertrochanteric fractures treatment: Position of screws in fracture stability. Ulusal Travma ve Acil Cerrahi Dergisi. 2018;24(3):268-73. doi: 10.5505/tjtes.2017.96933.	No	Clearly irrelevant titles and abstracts
1269	Kayali C, Altay T, Kement Z, Yagdi S, Koyuncu S. A rare complication after intertrochanteric fracture treated with proximal femoral nail: Femoral neck insufficiency fracture. European Journal of Orthopaedic Surgery and Traumatology. 2013;23(SUPPL. 2):S241-S5. doi: 10.1007/s00590-013-1169-2.	No	Clearly irrelevant titles and abstracts
1270	Kaya O, Kundakçı B, Önder C, Kurt V, Atmaca E, Tunç F. The Effect of Intraoperative Patient Positioning on the Success of Intertrochanteric Fracture Surgery in Older Patients. Medicina (Kaunas, Lithuania). 2024;60(4). doi: 10.3390/medicina60040646.	No	Clearly irrelevant titles and abstracts
1271	Kawatani Y, Nishida K, Anraku Y, Kunitake K, Tsutsumi Y. Clinical results of trochanteric fractures treated with the TARGON® proximal femur intramedullary nailing fixation system. Injury-International Journal of the Care of the Injured. 2011;42:S22-S7. doi: 10.1016/s0020-1383(11)70008-0.	No	Clearly irrelevant titles and abstracts
1272	Kawaguchi S, Sawada K, Nabeta Y. Cutting-out of the lag screw after internal fixation with the Asiatic gamma nail. Injury. 1998;29(1):47-53. doi: 10.1016/S0020-1383(97)00158-7.	No	Clearly irrelevant titles and abstracts
1273	Katzir A, Fisher-Negev T, Or O, Jammal M, Mosheiff R, Weil YA. Is It Safe to Resume Direct Oral Anticoagulants upon Discharge after Hip Fracture Surgery? A Retrospective Study. Journal of Clinical Medicine. 2024;13(1). doi: 10.3390/jcm13010017.	No	Clearly irrelevant titles and abstracts
1274	Kathiresan R, Arun V, Suganthi R. A Prospective Study Of Intramedullary Fixation Of Unstable Peritrochanteric Fractures With Interlocking Proximal Femoral Nail. Research Journal of Pharmaceutical, Biological and Chemical Sciences. 2023;14(6):584-9. doi: 10.33887/rjpbcs/2023.14.6.82.	No	Clearly irrelevant titles and abstracts
1275	Kashigar A, Vincent A, Gunton MJ, Backstein D, Safir O, Kuzyk PRT. Predictors of failure for cephalomedullary nailing of proximal femoral fractures. Bone and Joint Journal. 2014;96 B(8):1029-34. doi: 10.1302/0301-620X.96B8.33644.	No	Clearly irrelevant titles and abstracts
1276	Kasha S, Yalamanchili RK. Management of subtrochanteric fractures by nail osteosynthesis: a review of tips and tricks. Int Orthop. 2020;44(4):645-53. doi: 10.1007/s00264-019-04404-z.	No	Clearly irrelevant titles and abstracts
1277	Karayiannis P, James A. The impact of cerclage cabling on unstable intertrochanteric and subtrochanteric femoral fractures: a retrospective review of 465 patients. European journal of trauma and emergency surgery : official publication of the European Trauma Society. 2020;46(5):969-75. doi: 10.1007/s00068-018-01071-4.	No	Clearly irrelevant titles and abstracts
1278	Karapınar L, Turgut A, Kumbaracı M, Koca A. Evaluation of the quadrants of femoral neck-head in the cephalomedullary fixation of intertrochanteric fractures with a helical blade: Is inferior posterior quadrant also safe? A clinical study. Joint diseases and related surgery. 2021;32(1):93-100. doi: 10.5606/ehc.2021.78098.	No	Clearly irrelevant titles and abstracts
1279	Karapinar L, Kumbaraci M, Kaya A, Imerci A, Incesu M. Proximal femoral nail anti-rotation (PFNA) to treat peritrochanteric fractures in elderly patients. European Journal of Orthopaedic Surgery and Traumatology. 2012;22(3):237-43. doi: 10.1007/s00590-011-0810-1.	No	Clearly irrelevant titles and abstracts
1280	Karampinas P, Galanis A, Papagrigorakis E, Vavourakis M, Krexi A, Pneumaticos S, et al. Double lag-screw compression for optimal fixation of intertrochanteric fractures with large fragment gap: A technical note. Sicot j. 2023;9:9. doi: 10.1051/sicotj/2023005.	No	Clearly irrelevant titles and abstracts
1281	Karakus O, Ozdemir G, Karaca S, Cetin M, Saygi B. The relationship between the type of unstable intertrochanteric femur fracture and mobility in the elderly. Journal of orthopaedic surgery and research. 2018;13(1):207. doi: 10.1186/s13018-018-0911-1.	No	Clearly irrelevant titles and abstracts
1282	Karagoz B, Keceli O, Agir. Distal Locking of Proximal Femoral Nails in Intertrochanteric Fractures: A Comparison of Taloned and Static Locking Systems. Nigerian Journal of Clinical Practice. 2024;27(5):620-7. doi: 10.4103/njcp.njcp_792_23.	No	Clearly irrelevant titles and abstracts
1283	Karachalios T, Geeurickx A, Newman JH. Fatal air embolism after prophylactic intramedullary nailing. A case report. Journal of Bone and Joint Surgery - Series A. 1992;74(7):1101-2. doi: 10.2106/00004623-199274070-00020.	No	Clearly irrelevant titles and abstracts
1284	Kara A, Celik H, Seker A, Uzun M, Sonmez MM, Erdil M. Procedural outcomes of double vs. single fluoroscopy for fixing intertrochanteric femur fractures. Archives of Orthopaedic and Trauma Surgery. 2016;136(7):929-34. doi: 10.1007/s00402-016-2473-1.	No	Clearly irrelevant titles and abstracts
1285	Kapsetakis P, Magarakis G, Chaniotakis C, Zavras PD, Kavalaris G, Koutserimpas C, et al. Lower Limb Paralysis as Initial Presentation of Arterial Embolism Secondary to Heparin-Induced Thrombocytopenia after Hip Fracture - a Case Report. Maedica (Bucur). 2022;17(2):513-7. doi: 10.26574/maedica.2022.17.2.513.	No	Clearly irrelevant titles and abstracts
1286	Kaplan K, Miyamoto R, Levine BR, Egol KA, Zuckerman JD. Surgical management of hip fractures: An evidence-based review of the literature. II: Intertrochanteric fractures. Journal of the American Academy of Orthopaedic Surgeons. 2008;16(11):665-73. doi: 10.5435/00124635-200811000-00007.	No	Clearly irrelevant titles and abstracts
1287	Kanwat H, Trikha V, Mittal S, Jain A. Risk Factors Associated With Cephalomedullary Nail Cutout in the Treatment of Trochanteric Hip Fractures. J Orthop Trauma. 2018;32(9):e385-e6. doi: 10.1097/bot.0000000000001272.	No	Clearly irrelevant titles and abstracts
1288	Kantiwal P, Gupta S, Yadav SK, Elhence A. Letter to the Editor with reference to “Gin Way Law, Yoke Rung Wong, Antony Gardner and Yau Hong NG. Intramedullary nailing confers an increased risk of medial migration compared to dynamic hip screw fixation in unstable intertrochanteric hip fractures.”. Injury. 2021;52(11):3540. doi: 10.1016/j.injury.2021.03.014.	No	Clearly irrelevant titles and abstracts
1289	Kanthasamy S, To K, Webb JI, Elbashir M, Parker MJ. Timing of surgery for internal fixation of intracapsular hip fractures and complications at 1 year; a 32 year clinical study of 2,366 patients at a single center. Injury. 2022;53(2):584-9. doi: 10.1016/j.injury.2021.11.038.	No	Clearly irrelevant titles and abstracts
1290	Kanthasamy S, Guhan B, Chakravarty D, Parker MJ. The efficacy of intravenous tranexamic acid administration at induction in definitive hip fracture surgery: Is there a role? Injury. 2021;52(8):2361-6. doi: 10.1016/j.injury.2021.01.032.	No	Clearly irrelevant titles and abstracts
1291	Kani KK, Porrino JA, Mulcahy H, Chew FS. Fragility fractures of the proximal femur: review and update for radiologists. Skeletal Radiology. 2019;48(1):29-45. doi: 10.1007/s00256-018-3008-3.	No	Clearly irrelevant titles and abstracts
1292	Kang W, Mattumpuram J, Mukhopadhyay E, Mungee S. A WIN-WIN SITUATION: URGENT TRANSCATHETER AORTIC VALVE REPLACEMENT (TAVR) IN A PATIENT WITH RECENT MULTIVESSEL PERCUTANEOUS CORONARY INTERVENTION (PCI) FOR A NON-CARDIAC SURGERY. Journal of the American College of Cardiology. 2020;75(11):2965. doi: 10.1016/S0735-1097(20)33592-0.	No	Clearly irrelevant titles and abstracts
1293	Kang S, McAndrew MP, Johnson KD. THE RECONSTRUCTION LOCKED NAIL FOR COMPLEX FRACTURES OF THE PROXIMAL FEMUR. Journal of Orthopaedic Trauma. 1995;9(6):453-63. doi: 10.1097/00005131-199509060-00001.	No	Clearly irrelevant titles and abstracts
1294	Kaneoka T, Imagama T, Yamamoto M. Intraoperative determination of the risky angles and safe distances for preventing deep femoral artery injury during proximal femoral nailing for hip fractures in Asian people. Acta Orthop Traumatol Turc. 2022;56(5):300-5. doi: 10.5152/j.aott.2022.22061.	No	Clearly irrelevant titles and abstracts
1295	Kaneko S, Kanetaka M, Wagatsuma K, Ishii K, Anamizu Y, Tokimura F, et al. NaF PET assessment of bone metabolic changes around the femoral canal by intramedullary femoral alignment technique in total knee arthroplasty. Clinical Case Reports. 2019;7(6):1211-4. doi: 10.1002/ccr3.2187.	No	Clearly irrelevant titles and abstracts
1296	Kaneda T, Takegami Y, Tokutake K, Nakashima H, Mishima K, Mabuchi M, et al. Peri-implant fractures after Intramedullary fixation for femoral trochanteric fracture: a multicenter (TRON Group) study. European Journal of Trauma and Emergency Surgery. 2024. doi: 10.1007/s00068-024-02567-y.	No	Clearly irrelevant titles and abstracts
1297	Kane PM, Vopat B, Paller D, Koruprolu S, Born CT. Effect of distal interlock fixation in stable intertrochanteric fractures. Orthopedics. 2013;36(7):e859-e64. doi: 10.3928/01477447-20130624-14.	No	Clearly irrelevant titles and abstracts
1298	Kane P, Vopat B, Paller D, Koruprolu S, Daniels AH, Born C. A biomechanical comparison of locked and unlocked long cephalomedullary nails in a stable intertrochanteric fracture model. Journal of Orthopaedic Trauma. 2014. doi: 10.1097/BOT.0000000000000165.	No	Clearly irrelevant titles and abstracts
1299	Kane P, Vopat B, Heard W, Thakur N, Paller D, Koruprolu S, et al. Is tip apex distance as important as we think? A biomechanical study examining optimal lag screw placement. Clinical Orthopaedics and Related Research. 2014;472(8):2492-8. doi: 10.1007/s11999-014-3594-x.	No	Clearly irrelevant titles and abstracts
1300	Kane JM, Ilyas AM. Diaphyseal Femoral Fracture After Long Unlocked Cephalomedullary Nailing of an Intertrochanteric Fracture of the Femur: A Case Report and Review of the Literature. JBJS Case Connect. 2013;3(3):e65. doi: 10.2106/jbjs.Cc.L.00328.	No	Clearly irrelevant titles and abstracts
1301	Kanakaris NK, Tosounidis TH, Giannoudis PV. Nailing Intertrochanteric Hip Fractures: Short Versus Long; Locked Versus Nonlocked. Journal of Orthopaedic Trauma. 2015;29:S10-S6. doi: 10.1097/BOT.0000000000000286.	No	Clearly irrelevant titles and abstracts
1302	Kanakaris NK, Noviello C, Saeed Z, Mitrogiannis L, Tosounidis TH, Tartaglia N. Preliminary results of the treatment of proximal femoral fractures with the AFFIXUS nail. Injury-International Journal of the Care of the Injured. 2015;46:S12-S7. doi: 10.1016/j.injury.2015.08.007.	No	Clearly irrelevant titles and abstracts
1303	Kanai H, Igarashi M, Yamamoto S, Oda H. Spontaneous subcapital femoral neck fracture complicating a healed intertrochanteric fracture. Arch Orthop Trauma Surg. 1999;119(5-6):271-5. doi: 10.1007/s004020050408.	No	Clearly irrelevant titles and abstracts
1304	Kammerlander C, Pfeufer D, Lisitano LA, Mehaffey S, Böcker W, Neuerburg C. Inability of Older Adult Patients with Hip Fracture to Maintain Postoperative Weight-Bearing Restrictions. J Bone Joint Surg Am. 2018;100(11):936-41. doi: 10.2106/jbjs.17.01222.	No	Clearly irrelevant titles and abstracts
1305	Kammerlander C, Hem ES, Klopfer T, Gebhard F, Sermon A, Dietrich M, et al. Cement augmentation of the Proximal Femoral Nail Antirotation (PFNA) - A multicentre randomized controlled trial. Injury. 2018;49(8):1436-44. doi: 10.1016/j.injury.2018.04.022.	No	Clearly irrelevant titles and abstracts
1306	Kammerlander C, Gebhard F, Meier C, Lenich A, Linhart W, Clasbrummel B, et al. Standardised cement augmentation of the PFNA using a perforated blade: A new technique and preliminary clinical results. A prospective multicentre trial. Injury. 2011;42(12):1484-90. doi: 10.1016/j.injury.2011.07.010.	No	Clearly irrelevant titles and abstracts
1307	Kammerlander C, Erhart S, Doshi H, Gosch M, Blauth M. Principles of osteoporotic fracture treatment. Best Pract Res Clin Rheumatol. 2013;27(6):757-69. doi: 10.1016/j.berh.2014.02.005.	No	Clearly irrelevant titles and abstracts
1308	Kammerlander C, Doshi H, Gebhard F, Scola A, Meier C, Linhart W, et al. Long-term results of the augmented PFNA: a prospective multicenter trial. Arch Orthop Trauma Surg. 2014;134(3):343-9. doi: 10.1007/s00402-013-1902-7.	No	Clearly irrelevant titles and abstracts
1309	Kammerlander C, Blauth M, Roth T. Re: Cement augmentation of intertrochanteric fractures stabilised with intramedullary [Injury, in press, doi:10.1016/j.injury.2010.09.026]. Injury. 2011;42(12):1510-1. doi: 10.1016/j.injury.2010.11.031.	No	Clearly irrelevant titles and abstracts
1310	Kalem M, Kocaoğlu H, Şahin E, Kocaoğlu MH, Başarır K, Kınık H. Impact of echocardiography on one-month and one-year mortality of intertrochanteric fracture patients. Acta Orthop Traumatol Turc. 2018;52(2):97-100. doi: 10.1016/j.aott.2017.12.006.	No	Clearly irrelevant titles and abstracts
1311	Kalem M, Başarir K, Kocaoǧlu H, Şahin E, Kinik H. The Effect of C-Arm Mobility and Field of Vision on Radiation Exposure in the Treatment of Proximal Femoral Fractures: A Randomized Clinical Trial. BioMed Research International. 2018;2018. doi: 10.1155/2018/6768272.	No	Clearly irrelevant titles and abstracts
1312	Kakkar R, Kumar S, Singh A. Cephalomedullary nailing for proximal femoral fractures. International Orthopaedics. 2005;29(1):21-4. doi: 10.1007/s00264-004-0624-4.	No	Clearly irrelevant titles and abstracts
1313	Kaizu Y, Miyata K, Arii H, Tazawa M, Yamaji T. Femoral morphology is associated with development of knee pain after hip fracture injury among older adults: A nine-year retrospective study. Journal of Orthopaedics. 2021;24:190-3. doi: 10.1016/j.jor.2021.02.017.	No	Clearly irrelevant titles and abstracts
[truncated: 816 more rows]
